# Supplementary material for: 1-Allyl-4-(1,3-benzothia­zol-2-yl)-5-methyl-2-phenyl-1H-pyrazol-3(2H)-one
Source: Acta Crystallogr Sect E Struct Rep Online. 2010 Oct 20;66(Pt 11):o2842. doi: 10.1107/S1600536810040316 (PMC3008974; doi:10.1107/S1600536810040316)
Supplement: Supplementary file 2 [file e-66-o2842-Isup2.hkl]

# 
# h,k,l, Fc-squared, Fo-squared, sigma(Fo-squared) and status flag 
# 
data_I
_shelx_title '  Pbca' 
_shelx_refln_list_code          4 
_shelx_F_calc_maximum      245.85 
_exptl_crystal_F_000      1456.00 
_reflns_d_resolution_high  0.7947 
 
loop_ 
 _symmetry_equiv_pos_as_xyz 
 'x, y, z' 
 '-x+1/2, -y, z+1/2' 
 'x+1/2, -y+1/2, -z' 
 '-x, y+1/2, -z+1/2' 
 '-x, -y, -z' 
 'x-1/2, y, -z-1/2' 
 '-x-1/2, y-1/2, z' 
 'x, -y-1/2, z-1/2' 
 
_cell_length_a    17.8734 
_cell_length_b    10.4297 
_cell_length_c    18.9578 
_cell_angle_alpha  90.000 
_cell_angle_beta   90.000 
_cell_angle_gamma  90.000 
 
_shelx_F_squared_multiplier     1.000 
 
loop_ 
 _refln_index_h 
 _refln_index_k 
 _refln_index_l 
 _refln_F_squared_calc 
 _refln_F_squared_meas 
 _refln_F_squared_sigma 
 _refln_observed_status 
   4   0   0    14011.37    11870.18    185.95 o 
   6   0   0     4757.16     5236.55     87.70 o 
   8   0   0     1124.24     1157.82     39.70 o 
  10   0   0     3022.20     3145.41     86.73 o 
  12   0   0     3171.23     3229.40     93.39 o 
  14   0   0     3179.54     3290.60     99.32 o 
  16   0   0      290.42      220.92     26.39 o 
  18   0   0       35.63       22.72     19.67 o 
  20   0   0        0.01       19.12     20.52 o 
  22   0   0       68.88      103.47     27.36 o 
   2   1   0     1672.80     1680.58     50.67 o 
   4   1   0     1903.52     2048.86     26.21 o 
   6   1   0      245.66      251.40     16.12 o 
   8   1   0    13130.11    14125.91    225.49 o 
  10   1   0      295.65      233.87     25.81 o 
  12   1   0     1162.08     1257.60     39.82 o 
  14   1   0      483.21      482.35     24.22 o 
  16   1   0     1402.64     1391.63     47.21 o 
  18   1   0        1.81       -4.54     11.64 o 
  20   1   0       27.95       23.94     20.83 o 
  22   1   0        2.11      -11.48     20.89 o 
   0   2   0     4780.42     4498.35     49.69 o 
   2   2   0    21730.84    20831.01    192.87 o 
   4   2   0     3624.76     3683.52     44.62 o 
   6   2   0      187.72      187.86      8.40 o 
   8   2   0        0.08       -1.59      8.92 o 
  10   2   0     3419.06     3118.23     87.40 o 
  12   2   0      169.82      179.76     20.71 o 
  14   2   0       33.21       24.98     17.41 o 
  16   2   0      215.09      200.22     25.35 o 
  18   2   0       69.91       58.88     22.11 o 
  20   2   0       10.15       37.08     21.32 o 
  22   2   0       64.92       84.90     27.85 o 
   2   3   0     9945.50     9674.97     86.20 o 
   4   3   0     4396.72     4621.85     54.67 o 
   6   3   0     9016.46     8455.17    195.52 o 
   8   3   0     3572.91     3839.83     68.68 o 
  10   3   0        4.04       -8.31     10.57 o 
  12   3   0       85.23       38.36     15.58 o 
  14   3   0        0.76      -15.94     15.94 o 
  16   3   0       96.18      107.01     22.60 o 
  18   3   0      184.56      182.63     28.77 o 
  20   3   0      231.43      265.51     35.24 o 
   0   4   0     5517.50     5449.94     85.30 o 
   2   4   0     7812.52     8051.35     89.59 o 
   4   4   0     3626.91     3714.10     40.90 o 
   6   4   0     3651.33     3909.53     67.86 o 
   8   4   0     6324.30     6700.67    163.14 o 
  10   4   0      245.87      219.28     20.58 o 
  12   4   0      127.89      114.28     20.46 o 
  14   4   0      435.66      434.95     35.06 o 
  16   4   0      258.50      270.89     29.87 o 
  18   4   0       30.27       58.70     23.52 o 
  20   4   0        0.01      -18.51     18.51 o 
   2   5   0     2701.33     2581.15     32.56 o 
   4   5   0       28.14       36.06      3.38 o 
   6   5   0     1432.41     1408.46     21.78 o 
   8   5   0       21.97       17.77     12.22 o 
  10   5   0       50.87       93.39     17.71 o 
  12   5   0       36.97       25.96     16.31 o 
  14   5   0      518.00      558.94     39.82 o 
  16   5   0       20.44       19.79     19.48 o 
  18   5   0        3.60        6.78     20.22 o 
  20   5   0       29.19       59.67     27.30 o 
   0   6   0      105.16       68.04     11.73 o 
   2   6   0       37.08       24.99      3.38 o 
   4   6   0      317.42      302.25      8.28 o 
   6   6   0      656.80      712.90     17.76 o 
   8   6   0      395.37      352.06     18.08 o 
  10   6   0     1501.38     1378.63     53.57 o 
  12   6   0      141.35      173.89     24.07 o 
  14   6   0     1446.98     1450.70     61.26 o 
  16   6   0      136.11      178.35     28.71 o 
  18   6   0       53.73       40.37     24.25 o 
  20   6   0       61.23       55.34     28.04 o 
   2   7   0      385.48      413.30      9.74 o 
   4   7   0      129.34      134.41      5.98 o 
   6   7   0     3420.62     3482.26     61.35 o 
   8   7   0      481.02      512.70     15.22 o 
  10   7   0      650.67      627.72     35.58 o 
  12   7   0      107.90      115.75     20.95 o 
  14   7   0       83.84       98.34     23.52 o 
  16   7   0       41.90       53.57     23.39 o 
  18   7   0      200.19      177.68     31.27 o 
   0   8   0     1124.42     1177.98     47.46 o 
   2   8   0      687.09      758.74     16.85 o 
   4   8   0       28.49       23.37      4.42 o 
   6   8   0       60.78       64.75      7.75 o 
   8   8   0        0.09       -0.72      4.27 o 
  10   8   0      337.52      282.46     18.78 o 
  12   8   0        5.73        8.57     10.77 o 
  14   8   0        0.84       13.53     13.33 o 
  16   8   0      169.32      179.37     38.02 o 
   2   9   0      404.35      462.61     14.08 o 
   4   9   0       87.17       88.98      7.55 o 
   6   9   0      207.98      237.33     10.49 o 
   8   9   0       68.32       91.48     10.28 o 
  10   9   0        0.15       -9.10      9.10 o 
  12   9   0       12.85       27.75     13.21 o 
  14   9   0        7.29       -6.32     13.93 o 
  16   9   0       85.27      142.11     19.56 o 
   0  10   0      509.64      534.24     18.80 o 
   2  10   0      111.17      125.50      8.29 o 
   4  10   0       21.45       45.00      9.42 o 
   6  10   0        1.18        1.63     10.84 o 
   8  10   0       32.30       18.54     11.73 o 
  10  10   0       38.24       29.57     13.56 o 
  12  10   0      186.98      221.86     20.40 o 
  14  10   0       28.56       32.64     15.30 o 
   2  11   0       74.19       73.72      9.74 o 
   4  11   0      223.30      226.76     13.18 o 
   6  11   0        9.00        2.46      9.37 o 
   8  11   0        4.83        6.28     11.88 o 
  10  11   0       53.67       55.67     19.21 o 
  12  11   0        0.05      -12.82     12.82 o 
   0  12   0      113.09      143.31     19.03 o 
   2  12   0        0.06       -7.42      7.42 o 
   4  12   0       46.39       44.75      9.52 o 
   6  12   0        8.39        3.78      9.86 o 
   8  12   0       62.14       85.60     13.54 o 
   2  13   0        7.83       -3.46      8.48 o 
   1   1   1     3496.65     1534.18     54.22 o 
   2   1   1     2942.64     2805.99     21.59 o 
   3   1   1      482.73      620.64      8.30 o 
   4   1   1     5875.30     6435.49     55.37 o 
   5   1   1      687.21      670.03     13.23 o 
   6   1   1     1977.92     2317.29     29.45 o 
   7   1   1      962.69     1061.65     18.08 o 
   8   1   1      927.70      845.10     16.49 o 
   9   1   1     1154.30     1206.65     21.42 o 
  10   1   1        1.81        5.85      4.92 o 
  11   1   1      741.08      674.00     19.73 o 
  12   1   1        2.93        1.86      6.15 o 
  13   1   1     1545.30     1538.28     32.57 o 
  14   1   1       11.56        9.74      7.68 o 
  15   1   1        0.62        3.71      8.01 o 
  16   1   1      158.59      135.89     11.28 o 
  17   1   1        1.38       -7.59      7.59 o 
  18   1   1      112.12      123.45     14.41 o 
  19   1   1       17.85        3.24     10.74 o 
  20   1   1       16.49        8.67     10.92 o 
  21   1   1       38.94       59.88     16.84 o 
  22   1   1        9.09        9.84     15.35 o 
   0   2   1     2267.14     2361.57     19.60 o 
   1   2   1    26325.30    26063.00    152.76 o 
   2   2   1     2389.13     2106.50     15.22 o 
   3   2   1      577.44      704.36      8.46 o 
   4   2   1     5857.36     6179.74     53.80 o 
   5   2   1    10366.87    10775.84     99.24 o 
   6   2   1     3258.45     3441.16     43.12 o 
   7   2   1     1063.49     1051.60     20.92 o 
   8   2   1     1239.81     1256.16     24.64 o 
   9   2   1      885.97      795.41     19.39 o 
  10   2   1       31.95       54.30      7.33 o 
  11   2   1      683.82      779.45     25.80 o 
  12   2   1      186.00      164.99     11.47 o 
  13   2   1      131.73      144.00     11.82 o 
  14   2   1        9.98       16.16      9.09 o 
  15   2   1     1179.05     1083.75     29.65 o 
  16   2   1       16.94       10.95      6.45 o 
  17   2   1        0.12       -5.31     11.30 o 
  18   2   1        4.01      -11.79     11.79 o 
  19   2   1      308.45      244.16     22.33 o 
  20   2   1       15.02       12.50     15.01 o 
  21   2   1       92.83      148.78     21.59 o 
  22   2   1       11.86       36.69     17.68 o 
   1   3   1      441.16      386.38      4.42 o 
   2   3   1       35.18       44.88      1.66 o 
   3   3   1      810.30      850.55      9.79 o 
   4   3   1     1538.18     1525.70     13.87 o 
   5   3   1     3627.88     4111.10     35.38 o 
   6   3   1      423.61      472.46     10.24 o 
   7   3   1     1032.71      945.92     18.46 o 
   8   3   1      190.13      177.73      7.77 o 
   9   3   1      162.10      134.66      7.37 o 
  10   3   1       75.35       67.91      5.79 o 
  11   3   1      436.72      445.72     33.50 o 
  12   3   1        6.54        2.93     18.42 o 
  13   3   1      152.57      157.49     15.99 o 
  14   3   1       60.46       40.48     13.30 o 
  15   3   1      319.61      317.95     21.40 o 
  16   3   1        6.07        6.75     12.91 o 
  17   3   1       94.31      110.43     18.51 o 
  18   3   1       25.68        3.89     14.18 o 
  19   3   1        3.71        2.29     13.43 o 
  20   3   1       14.30       32.28     16.35 o 
  21   3   1        4.75       -8.39     15.07 o 
   0   4   1      523.65      644.13     12.15 o 
   1   4   1      237.71      216.17      3.89 o 
   2   4   1     1006.52      863.89      8.44 o 
   3   4   1      136.07      157.06      3.78 o 
   4   4   1      750.44      711.04      7.62 o 
   5   4   1     8910.74     9280.32     75.31 o 
   6   4   1     1104.35     1097.67     17.23 o 
   7   4   1        0.88        4.94      4.55 o 
   8   4   1     1938.38     1897.70     41.85 o 
   9   4   1      595.46      632.78     15.25 o 
  10   4   1       93.06       91.49      6.60 o 
  11   4   1      129.73      148.56      7.60 o 
  12   4   1     1290.31     1183.71     35.28 o 
  13   4   1        0.72        7.54     11.27 o 
  14   4   1      219.23      175.89     17.23 o 
  15   4   1       21.93       14.17     12.91 o 
  16   4   1      228.55      218.03     30.75 o 
  17   4   1      215.36      188.14     37.78 o 
  18   4   1        0.02       -6.19     14.03 o 
  19   4   1       61.57       55.43     17.38 o 
  20   4   1        2.72       -0.35     15.38 o 
  21   4   1       38.43        5.58     17.73 o 
   1   5   1      710.26      566.80      7.57 o 
   2   5   1     1333.14     1358.46     13.13 o 
   3   5   1     1355.10     1260.62     12.36 o 
   4   5   1      749.80      678.43      8.33 o 
   5   5   1      862.23      777.41      9.38 o 
   6   5   1        2.02        7.87      2.98 o 
   7   5   1      906.63     1027.66     17.28 o 
   8   5   1     1338.84     1302.99     33.40 o 
   9   5   1      345.96      321.80     18.07 o 
  10   5   1       20.28       11.64      9.52 o 
  11   5   1      978.75      961.49     31.18 o 
  12   5   1        4.27        2.11     10.77 o 
  13   5   1     1074.86     1111.74     35.87 o 
  14   5   1      104.06      132.58     33.38 o 
  15   5   1      328.78      275.56     20.86 o 
  16   5   1       56.93       45.56     14.97 o 
  17   5   1       22.61       30.62     14.77 o 
  18   5   1       38.34       36.49     16.15 o 
  19   5   1       13.79       23.33     16.69 o 
  20   5   1       12.44       -9.37     14.79 o 
   0   6   1      808.40      843.26     18.27 o 
   1   6   1      814.80      821.97     10.47 o 
   2   6   1      142.96      136.91      4.44 o 
   3   6   1     1559.24     1618.18     17.04 o 
   4   6   1       27.94       17.53      2.53 o 
   5   6   1      206.76      238.20      6.00 o 
   6   6   1      413.15      422.43      8.70 o 
   7   6   1     1368.81     1357.72     17.20 o 
   8   6   1        7.84        4.02      6.65 o 
   9   6   1       56.60       55.81      8.80 o 
  10   6   1      262.38      216.44     32.40 o 
  11   6   1        0.04        0.34     13.83 o 
  12   6   1      105.43       91.20     14.68 o 
  13   6   1        0.51        1.50     11.66 o 
  14   6   1        1.99        5.99     12.74 o 
  15   6   1        1.12      -12.68     13.90 o 
  16   6   1        0.00       -7.52     12.46 o 
  17   6   1      137.01      153.67     19.91 o 
  18   6   1       11.55        0.93     14.38 o 
  19   6   1       32.68       26.74     17.60 o 
   1   7   1        8.97        0.22      2.55 o 
   2   7   1        1.23       -0.88      2.63 o 
   3   7   1      338.24      366.97      9.65 o 
   4   7   1        0.82        2.98      2.73 o 
   5   7   1      293.16      318.49      6.41 o 
   6   7   1       48.45       68.68      3.85 o 
   7   7   1      109.59      109.64      4.44 o 
   8   7   1      164.26      185.24      5.98 o 
   9   7   1       50.73       43.42      5.12 o 
  10   7   1       19.60       10.92      4.79 o 
  11   7   1        0.78       -4.60      7.98 o 
  12   7   1       26.35       12.59      9.00 o 
  13   7   1       92.96      125.90     15.80 o 
  14   7   1        0.04       -4.59     13.28 o 
  15   7   1       12.90       16.23     14.05 o 
  16   7   1       47.62       24.40     15.42 o 
  17   7   1       14.37       27.96     16.41 o 
  18   7   1        1.41      -22.29     22.29 o 
  19   7   1        2.91        5.11     22.97 o 
   0   8   1      259.49      245.82     12.95 o 
   1   8   1       39.47       34.70      3.52 o 
   2   8   1        4.36        5.42      3.17 o 
   3   8   1       26.17       22.36      3.98 o 
   4   8   1      201.48      208.22      6.57 o 
   5   8   1     1139.33     1133.94     15.10 o 
   6   8   1       14.67        9.18      4.04 o 
   7   8   1      131.08      110.82      4.71 o 
   8   8   1        4.06       -1.31      2.99 o 
   9   8   1      429.38      430.10     12.23 o 
  10   8   1       55.13       45.87      6.18 o 
  11   8   1      100.02       84.40      7.37 o 
  12   8   1       50.98       52.18      9.32 o 
  13   8   1       66.20       63.67     10.20 o 
  14   8   1       64.90       61.92     10.38 o 
  15   8   1       24.52       22.10     10.84 o 
  16   8   1       74.48       74.86     20.55 o 
  17   8   1        3.68      -11.25     11.25 o 
   1   9   1       22.36       22.79      4.27 o 
   2   9   1       47.06       61.30      5.84 o 
   3   9   1       16.18       12.36      3.51 o 
   4   9   1        8.13       10.37      3.89 o 
   5   9   1        6.55        3.55      4.02 o 
   6   9   1        7.70        2.87      4.09 o 
   7   9   1       17.07       14.58      4.41 o 
   8   9   1       12.50       17.03      7.18 o 
   9   9   1       15.26       11.84      7.41 o 
  10   9   1        1.61       -3.56      6.88 o 
  11   9   1      125.13      145.50     11.80 o 
  12   9   1        5.84        2.27      8.28 o 
  13   9   1       56.11       66.28     20.34 o 
  14   9   1       15.71       18.77      9.19 o 
  15   9   1        5.97       -4.43      9.19 o 
  16   9   1       11.89        4.02     10.15 o 
   0  10   1      181.51      205.29      8.80 o 
   1  10   1       91.97       84.40      5.68 o 
   2  10   1      117.33      127.96      6.92 o 
   3  10   1       42.00       46.23      5.50 o 
   4  10   1        1.60       -4.41      4.41 o 
   5  10   1       20.48       17.92      5.48 o 
   6  10   1        8.89        1.79      5.83 o 
   7  10   1       94.15      102.36      8.09 o 
   8  10   1        2.29       -5.74      7.50 o 
   9  10   1       15.53        6.91      7.73 o 
  10  10   1        1.86        4.78      8.52 o 
  11  10   1       47.50       30.74      9.59 o 
  12  10   1        6.93       -5.60     11.72 o 
  13  10   1        0.33       -9.62      9.62 o 
  14  10   1        0.77       -8.29      9.14 o 
   1  11   1      324.18      359.24      9.59 o 
   2  11   1       56.33       58.53      6.66 o 
   3  11   1       14.54        8.80      6.15 o 
   4  11   1       60.95       60.08      7.18 o 
   5  11   1       35.57       35.20      6.84 o 
   6  11   1       41.07       27.52      6.58 o 
   7  11   1        0.83       -3.84      7.12 o 
   8  11   1       16.18       17.98      7.81 o 
   9  11   1       30.92       34.00      8.78 o 
  10  11   1       28.44       31.18      8.75 o 
  11  11   1       21.98       27.77      8.82 o 
  12  11   1        4.70        3.04      7.86 o 
   0  12   1       58.58       54.96      9.76 o 
   1  12   1       38.23       31.73      6.37 o 
   2  12   1       98.11      113.54      7.47 o 
   3  12   1      104.79      100.73      8.00 o 
   4  12   1        7.58        1.04      5.78 o 
   5  12   1        1.63       -6.14      6.14 o 
   6  12   1        7.05       -0.57      8.00 o 
   7  12   1       35.84       48.79      9.59 o 
   8  12   1        0.80       -4.07      7.88 o 
   9  12   1        6.72        0.30      8.44 o 
   1  13   1        1.51       -6.88      6.88 o 
   2  13   1       13.23        7.74      7.46 o 
   1   0   2     2456.50      760.32     15.24 o 
   2   0   2    15997.98    16296.90    148.85 o 
   3   0   2    27404.51    27906.82    256.88 o 
   4   0   2     3237.90     3462.53     33.56 o 
   5   0   2    14443.66    14275.50    151.98 o 
   6   0   2      162.29      165.71      6.58 o 
   7   0   2     6513.13     6329.72    105.92 o 
   8   0   2     1297.22     1333.05     68.96 o 
   9   0   2     1245.18     1367.86     32.97 o 
  10   0   2        4.55       29.24     11.91 o 
  11   0   2     4683.05     4710.70     87.18 o 
  12   0   2     1435.25     1374.46     37.18 o 
  13   0   2       69.81       33.95     10.85 o 
  14   0   2      622.94      700.04     29.20 o 
  15   0   2      924.61      838.80     40.43 o 
  16   0   2      343.96      301.92     21.16 o 
  17   0   2      577.83      581.80     20.22 o 
  18   0   2      120.06       97.56     10.44 o 
  19   0   2      149.73      139.82     18.25 o 
  20   0   2        1.45       23.03     20.16 o 
  21   0   2       20.62       42.51     23.45 o 
  22   0   2        3.40       28.40     23.76 o 
   1   1   2    27577.45    26859.38    203.76 o 
   2   1   2      157.93      137.59      1.91 o 
   3   1   2     5759.82     6235.29     42.06 o 
   4   1   2     5542.42     5007.52     43.52 o 
   5   1   2     3826.39     3404.09     29.56 o 
   6   1   2      109.13      122.13      3.89 o 
   7   1   2      237.25      275.42      7.54 o 
   8   1   2     1088.79     1138.38     23.87 o 
   9   1   2      143.86      154.75      9.02 o 
  10   1   2     1633.83     1832.59     29.24 o 
  11   1   2      196.00      175.56     13.21 o 
  12   1   2      145.01      131.88      9.28 o 
  13   1   2     1278.55     1369.45     28.23 o 
  14   1   2        6.97        6.91      5.20 o 
  15   1   2       11.78        9.14      6.49 o 
  16   1   2      160.60      143.24      9.16 o 
  17   1   2      217.58      236.21     14.24 o 
  18   1   2        0.51       -5.23     10.07 o 
  19   1   2       18.54       21.10      8.07 o 
  20   1   2       73.63       67.76     13.62 o 
  21   1   2        5.48       20.12     20.11 o 
  22   1   2        6.13        3.15     14.76 o 
   0   2   2       29.23       44.72      2.34 o 
   1   2   2    35909.21    35125.37    222.88 o 
   2   2   2    26831.51    26494.92    150.29 o 
   3   2   2     3127.02     3425.06     24.33 o 
   4   2   2     4992.93     5083.40     51.20 o 
   5   2   2       47.81       54.29      3.13 o 
   6   2   2       93.07       95.75      4.91 o 
   7   2   2     2293.94     2409.56     38.12 o 
   8   2   2      508.64      527.35     17.16 o 
   9   2   2     1396.20     1606.81     30.13 o 
  10   2   2      342.94      345.26     17.50 o 
  11   2   2       84.90       76.83     11.17 o 
  12   2   2        5.58        4.12      4.78 o 
  13   2   2        0.07       -1.35      5.12 o 
  14   2   2        6.74        9.31      4.68 o 
  15   2   2      218.93      200.28      9.10 o 
  16   2   2      110.19       99.37      6.87 o 
  17   2   2        8.79       -6.19      9.25 o 
  18   2   2        3.54        5.47     10.65 o 
  19   2   2      135.47      145.51     19.39 o 
  20   2   2        0.15       -1.97      8.30 o 
  21   2   2        2.56       -8.17     13.83 o 
  22   2   2       82.27       94.92     20.52 o 
   1   3   2     1877.57     2128.07     14.26 o 
   2   3   2      456.17      415.30      5.37 o 
   3   3   2    10148.46    10390.64     67.27 o 
   4   3   2      501.67      409.03      8.70 o 
   5   3   2     1861.79     1999.47     21.91 o 
   6   3   2      724.92      674.58     12.90 o 
   7   3   2     1093.55     1181.96     21.95 o 
   8   3   2     3351.60     3462.44     52.15 o 
   9   3   2      349.96      322.44     16.82 o 
  10   3   2      335.03      367.95     18.63 o 
  11   3   2     1074.97     1067.40     31.46 o 
  12   3   2       67.39       93.52     22.87 o 
  13   3   2      157.80      142.18     15.70 o 
  14   3   2      722.33      673.27     28.80 o 
  15   3   2      204.72      184.40     17.83 o 
  16   3   2      181.57      203.54     18.91 o 
  17   3   2      244.33      210.19     41.26 o 
  18   3   2       48.10       42.51     15.61 o 
  19   3   2        2.11       -3.28     13.44 o 
  20   3   2        7.37       10.20      9.83 o 
  21   3   2       31.02       46.54     28.92 o 
   0   4   2      580.51      668.24     10.42 o 
   1   4   2        7.70        9.62      1.57 o 
   2   4   2        0.79        1.79      1.50 o 
   3   4   2       90.56       54.99      2.85 o 
   4   4   2      741.69      739.09      9.05 o 
   5   4   2     1827.89     1818.32     17.80 o 
   6   4   2     1363.97     1351.06     16.40 o 
   7   4   2     1286.99     1296.76     24.08 o 
   8   4   2     1219.91     1365.25     27.71 o 
   9   4   2      295.74      241.50      9.99 o 
  10   4   2       57.34       65.47      6.15 o 
  11   4   2      206.67      213.87     12.25 o 
  12   4   2       18.19       11.26     11.17 o 
  13   4   2       17.21       13.04      8.27 o 
  14   4   2      201.46      232.12     18.99 o 
  15   4   2       31.39        1.86     12.35 o 
  16   4   2       50.18       64.25     28.25 o 
  17   4   2      119.21      130.76     18.58 o 
  18   4   2        0.60        5.92     13.75 o 
  19   4   2       59.05       45.99     23.42 o 
  20   4   2       14.72       22.68     16.12 o 
  21   4   2      121.90      136.32     15.83 o 
   1   5   2       21.87       38.52      2.41 o 
   2   5   2      445.34      403.50      5.96 o 
   3   5   2       56.22       43.96      3.10 o 
   4   5   2        6.33        6.82      2.74 o 
   5   5   2       60.73       75.99      4.13 o 
   6   5   2      292.73      299.58      6.15 o 
   7   5   2      266.37      319.53      8.18 o 
   8   5   2        0.27        0.96      8.64 o 
   9   5   2       42.93       48.81     10.41 o 
  10   5   2        3.75        1.78      9.22 o 
  11   5   2      608.81      621.17     25.73 o 
  12   5   2      186.34      195.09     16.57 o 
  13   5   2       28.58       35.85     12.83 o 
  14   5   2        1.19       -5.23     11.29 o 
  15   5   2       71.99       52.87     14.77 o 
  16   5   2      116.19      110.98     29.62 o 
  17   5   2       22.05        6.82     13.83 o 
  18   5   2       14.23       34.81     15.57 o 
  19   5   2        9.81        2.07     21.16 o 
  20   5   2        5.64       15.17     11.69 o 
   0   6   2        4.73        6.69      4.02 o 
   1   6   2       80.95       97.36      3.58 o 
   2   6   2     1392.33     1245.86     12.29 o 
   3   6   2     2545.24     2537.38     24.28 o 
   4   6   2     3222.27     3402.95     33.72 o 
   5   6   2     1298.77     1304.64     15.33 o 
   6   6   2      330.39      369.19      8.15 o 
   7   6   2      315.25      281.58     11.62 o 
   8   6   2        2.12        4.47      2.76 o 
   9   6   2      288.01      269.84     13.42 o 
  10   6   2     1386.01     1301.74     51.33 o 
  11   6   2       29.50       48.28     12.74 o 
  12   6   2      168.11      165.42     48.50 o 
  13   6   2      237.72      239.19     18.82 o 
  14   6   2      469.09      517.04     27.03 o 
  15   6   2       30.37       19.90     13.24 o 
  16   6   2        3.99        6.68     14.01 o 
  17   6   2       57.67       31.70     15.83 o 
  18   6   2        7.80        7.13     24.89 o 
  19   6   2       61.38       92.21     19.69 o 
   1   7   2       36.42       26.25      2.92 o 
   2   7   2       19.31       21.20      2.91 o 
   3   7   2      475.65      494.03      8.22 o 
   4   7   2        2.20       -1.50      3.25 o 
   5   7   2        0.40       -0.81      3.05 o 
   6   7   2      445.51      482.45     11.96 o 
   7   7   2       46.41       57.22      4.98 o 
   8   7   2       34.97       47.64      4.97 o 
   9   7   2      349.39      364.79     11.42 o 
  10   7   2      358.84      353.51     16.34 o 
  11   7   2      376.26      418.23     18.27 o 
  12   7   2        0.12        9.04      8.95 o 
  13   7   2      352.52      403.38     19.38 o 
  14   7   2        0.16       -0.94      9.78 o 
  15   7   2      195.92      216.52     16.20 o 
  16   7   2        2.00       -0.50     14.25 o 
  17   7   2      110.31      109.29     22.02 o 
  18   7   2       73.03       68.43     18.90 o 
   0   8   2      640.27      626.24     15.81 o 
   1   8   2        2.87       -2.43      2.83 o 
   2   8   2      208.94      203.98      5.98 o 
   3   8   2       59.26       52.21      3.97 o 
   4   8   2       20.56       18.13      3.70 o 
   5   8   2      205.40      205.81      6.74 o 
   6   8   2       22.43       17.98      5.03 o 
   7   8   2       65.46       72.15      5.25 o 
   8   8   2       11.78       17.66      4.68 o 
   9   8   2        9.83       21.59      5.61 o 
  10   8   2      105.78      111.26      7.79 o 
  11   8   2       89.48       76.96      7.30 o 
  12   8   2        6.42        0.94      5.85 o 
  13   8   2       51.13       84.95     10.56 o 
  14   8   2       42.80       39.16      9.49 o 
  15   8   2        1.51      -12.81     12.81 o 
  16   8   2        0.55       -1.14     11.00 o 
  17   8   2        0.05        1.81     11.19 o 
   1   9   2      423.41      402.33      8.38 o 
   2   9   2        6.41        3.87      3.52 o 
   3   9   2      105.69      132.76      5.16 o 
   4   9   2       12.86       15.10      4.01 o 
   5   9   2       60.30       54.60      4.72 o 
   6   9   2      113.69      120.33      7.62 o 
   7   9   2      140.56      129.70      6.30 o 
   8   9   2      210.51      232.31     10.46 o 
   9   9   2        4.94        1.67      7.41 o 
  10   9   2        0.08        7.79      7.57 o 
  11   9   2       38.05       41.83      9.13 o 
  12   9   2       17.05       13.24      8.40 o 
  13   9   2      125.04      156.04     12.93 o 
  14   9   2        2.11       -5.56      8.83 o 
  15   9   2        3.76        3.14      8.02 o 
  16   9   2       32.93       35.75      9.36 o 
   0  10   2      605.87      624.06     13.76 o 
   1  10   2      106.95      100.88      6.83 o 
   2  10   2      139.09      140.32      7.18 o 
   3  10   2      234.06      241.34     11.17 o 
   4  10   2        5.30       -2.38      4.07 o 
   5  10   2      113.20      118.64      6.22 o 
   6  10   2        9.01       -0.08      5.19 o 
   7  10   2       34.53       23.14      5.92 o 
   8  10   2        1.39        1.73      6.60 o 
   9  10   2       34.30       28.54      8.01 o 
  10  10   2       28.26       25.24      7.75 o 
  11  10   2       24.31       35.88      8.26 o 
  12  10   2       68.91       83.84     10.14 o 
  13  10   2        3.11       -2.01     10.88 o 
  14  10   2       19.93        8.13      8.42 o 
   1  11   2       41.74       58.19      5.42 o 
   2  11   2       11.25        4.43      5.65 o 
   3  11   2        7.50        1.35      5.74 o 
   4  11   2        1.95       -2.54      6.40 o 
   5  11   2        0.88       -5.45      5.45 o 
   6  11   2        1.79       -6.58      6.58 o 
   7  11   2        0.01       -6.77      6.77 o 
   8  11   2        0.41        1.44      7.21 o 
   9  11   2       14.94       14.89      9.40 o 
  10  11   2       60.52       52.70      9.62 o 
  11  11   2       29.26       18.36      8.77 o 
  12  11   2        0.24       -7.10      8.24 o 
   0  12   2       73.43       77.81     10.33 o 
   1  12   2        2.31       -5.46      5.46 o 
   2  12   2       24.00       19.31      5.71 o 
   3  12   2        8.63       -4.70      6.62 o 
   4  12   2        5.71       -4.95      6.19 o 
   5  12   2        5.24       -3.47      7.22 o 
   6  12   2       17.14       -2.34      7.80 o 
   7  12   2       33.83       25.61     10.03 o 
   8  12   2       13.91       16.32      9.65 o 
   1  13   2       16.56       20.51      7.99 o 
   2  13   2       11.56        6.60      7.48 o 
   1   1   3      944.76      909.65      7.10 o 
   2   1   3       98.66       50.61      1.89 o 
   3   1   3     6600.86     7320.67     45.30 o 
   4   1   3      287.64      249.90      4.10 o 
   5   1   3      959.88     1106.34     10.49 o 
   6   1   3     8377.69     9254.42     70.41 o 
   7   1   3     3595.34     3500.67     39.87 o 
   8   1   3      519.24      461.39     10.75 o 
   9   1   3     1546.51     1567.86     25.25 o 
  10   1   3     1139.58     1142.37     20.08 o 
  11   1   3       83.19       78.82      6.41 o 
  12   1   3       43.89       50.75      5.60 o 
  13   1   3      461.10      473.75     13.96 o 
  14   1   3       20.75       27.67      6.09 o 
  15   1   3       63.50       61.51      6.17 o 
  16   1   3      536.86      625.00     15.35 o 
  17   1   3        3.85        5.49      5.16 o 
  18   1   3      144.66      150.52     11.35 o 
  19   1   3       32.21       23.37      7.97 o 
  20   1   3       34.84       50.85     12.76 o 
  21   1   3        0.65        7.63     13.86 o 
  22   1   3       25.27        1.05     19.64 o 
   0   2   3    17787.24    17249.32    160.25 o 
   1   2   3    34504.03    34589.00    223.20 o 
   2   2   3    60443.51    58385.26    345.93 o 
   3   2   3     6876.44     7272.25     43.88 o 
   4   2   3     2914.86     2571.05     20.19 o 
   5   2   3        4.21       18.70      1.80 o 
   6   2   3     1191.27     1265.52     15.49 o 
   7   2   3     1616.56     1913.20     32.04 o 
   8   2   3     1227.73     1404.99     26.55 o 
   9   2   3      140.59      136.80      8.76 o 
  10   2   3     2050.20     1967.59     35.81 o 
  11   2   3       25.97       29.60      7.55 o 
  12   2   3     1255.41     1165.84     27.76 o 
  13   2   3       32.75       21.79     12.00 o 
  14   2   3     1371.38     1522.11     35.28 o 
  15   2   3      226.65      218.64     24.10 o 
  16   2   3      318.08      357.49     14.91 o 
  17   2   3      101.62      100.00     10.12 o 
  18   2   3       28.32       25.60      8.73 o 
  19   2   3        2.13       -7.00      7.43 o 
  20   2   3        7.62       12.82     14.88 o 
  21   2   3        1.73      -12.05     13.46 o 
  22   2   3       69.30       74.25     19.19 o 
   1   3   3     2396.91     2596.16     18.08 o 
   2   3   3     3777.01     4115.37     27.16 o 
   3   3   3      332.67      234.54      4.29 o 
   4   3   3      845.01      838.41      8.90 o 
   5   3   3      125.39      145.47      5.39 o 
   6   3   3      261.80      271.48      6.33 o 
   7   3   3      183.66      205.31      8.84 o 
   8   3   3       17.63        7.24      6.78 o 
   9   3   3     1283.95     1370.47     72.29 o 
  10   3   3      595.09      556.03     39.85 o 
  11   3   3        7.17       18.03      9.82 o 
  12   3   3      102.69       76.60     12.78 o 
  13   3   3      296.52      278.73     18.51 o 
  14   3   3      262.42      241.66     19.97 o 
  15   3   3      651.54      592.33     28.51 o 
  16   3   3       37.18       20.62     13.05 o 
  17   3   3        0.53       -0.62      8.35 o 
  18   3   3        3.94        1.99      8.89 o 
  19   3   3        2.78       -7.34     14.20 o 
  20   3   3        1.06       -4.73      9.24 o 
  21   3   3        5.54       16.49     27.12 o 
   0   4   3        5.27        2.38      5.57 o 
   1   4   3     4020.76     4402.22     33.10 o 
   2   4   3     1409.38     1534.83     13.47 o 
   3   4   3       21.27       22.91      2.36 o 
   4   4   3      564.22      623.55      7.15 o 
   5   4   3     1038.52     1197.04     13.85 o 
   6   4   3       69.81       78.41      3.58 o 
   7   4   3      351.84      342.34     11.75 o 
   8   4   3      954.07      919.72     20.25 o 
   9   4   3        0.45        2.91      9.19 o 
  10   4   3      137.75      118.07      9.34 o 
  11   4   3      236.24      192.40     10.43 o 
  12   4   3      613.26      499.46     16.51 o 
  13   4   3      487.98      468.97     23.47 o 
  14   4   3        1.71      -11.14     11.14 o 
  15   4   3       13.76        4.13     12.19 o 
  16   4   3      479.07      477.88     26.64 o 
  17   4   3        5.85        7.84     13.56 o 
  18   4   3       11.79       12.81      9.46 o 
  19   4   3       20.98       34.89     10.96 o 
  20   4   3        7.12       12.90     10.52 o 
  21   4   3       10.69       25.08     11.99 o 
   1   5   3       63.22       60.80      2.73 o 
   2   5   3        4.18       -1.66      1.67 o 
   3   5   3       31.81       32.71      2.87 o 
   4   5   3     4492.74     4528.75     39.77 o 
   5   5   3     1911.69     2036.41     26.03 o 
   6   5   3      605.22      627.66     11.35 o 
   7   5   3       85.92       84.91      3.99 o 
   8   5   3     3067.10     3123.50     37.40 o 
   9   5   3       33.27       27.58      5.01 o 
  10   5   3      618.32      547.69     16.54 o 
  11   5   3      189.77      198.58     10.97 o 
  12   5   3       25.15       21.89      6.21 o 
  13   5   3        0.41        5.91     11.60 o 
  14   5   3       57.09       61.00     14.12 o 
  15   5   3       28.98       24.05     12.50 o 
  16   5   3      197.28      220.11     20.44 o 
  17   5   3       12.40       -2.35      9.83 o 
  18   5   3      153.66      189.06     20.51 o 
  19   5   3       10.36        3.34     10.07 o 
  20   5   3      122.30      170.47     20.29 o 
   0   6   3     1521.83     1686.63     24.75 o 
   1   6   3      300.53      304.92      5.79 o 
   2   6   3      911.68      852.54      9.36 o 
   3   6   3       41.86       46.51      3.54 o 
   4   6   3      239.91      278.43      7.01 o 
   5   6   3       90.95       80.01      4.38 o 
   6   6   3       38.66       32.97      4.00 o 
   7   6   3       65.65       73.27      4.52 o 
   8   6   3       60.21       58.54      4.40 o 
   9   6   3        7.76        6.74      3.52 o 
  10   6   3        2.06        4.00      9.64 o 
  11   6   3       75.86       63.36     13.65 o 
  12   6   3      812.34      836.06     46.29 o 
  13   6   3       51.84       66.41     13.46 o 
  14   6   3        9.43        4.01     12.17 o 
  15   6   3      237.76      230.33     26.66 o 
  16   6   3      173.37      213.18     20.19 o 
  17   6   3        0.40       11.69     10.29 o 
  18   6   3        4.95        6.26     10.31 o 
  19   6   3        1.99       10.65     11.71 o 
   1   7   3      157.28      159.02      4.34 o 
   2   7   3      229.21      222.41      5.13 o 
   3   7   3        1.80        2.89      3.03 o 
   4   7   3      234.96      224.58      7.12 o 
   5   7   3       35.66       31.04      3.96 o 
   6   7   3       22.33       18.22      3.68 o 
   7   7   3       92.57      104.67      6.23 o 
   8   7   3      331.91      330.07     14.30 o 
   9   7   3      287.18      291.56     12.87 o 
  10   7   3       92.03      105.82     10.98 o 
  11   7   3       92.85       96.86     11.15 o 
  12   7   3       39.93       36.20     14.09 o 
  13   7   3      131.10      108.69     13.35 o 
  14   7   3       22.32       23.66     10.49 o 
  15   7   3        7.47        4.59      7.93 o 
  16   7   3       25.85       22.87      9.14 o 
  17   7   3       15.11        5.22      8.80 o 
  18   7   3       15.83       -3.60      9.20 o 
   0   8   3      407.67      374.36     12.32 o 
   1   8   3      278.21      275.67      6.29 o 
   2   8   3      134.02      117.15      4.50 o 
   3   8   3        4.01        3.80      3.69 o 
   4   8   3      174.10      188.49      7.71 o 
   5   8   3      144.50      130.11      5.59 o 
   6   8   3      160.89      163.31      6.71 o 
   7   8   3       69.93       70.21      6.38 o 
   8   8   3       19.54       19.77      4.43 o 
   9   8   3      190.35      170.27     11.41 o 
  10   8   3      192.44      198.41      8.99 o 
  11   8   3       32.73       22.81      5.99 o 
  12   8   3      295.28      280.50     13.47 o 
  13   8   3       18.16       29.41     10.76 o 
  14   8   3        2.12       -4.12      7.76 o 
  15   8   3       77.59       89.94     17.47 o 
  16   8   3       48.85       56.88     10.67 o 
  17   8   3       15.95        8.59      9.50 o 
   1   9   3      457.64      474.44      9.85 o 
   2   9   3       58.80       46.63      4.32 o 
   3   9   3       18.82       12.85      4.39 o 
   4   9   3      471.16      510.93     10.23 o 
   5   9   3        3.58       -3.67      3.67 o 
   6   9   3      154.71      185.73      7.14 o 
   7   9   3        0.10       -4.00      4.09 o 
   8   9   3      160.60      159.53      7.44 o 
   9   9   3       27.45       17.92      5.66 o 
  10   9   3       29.43       22.25      7.29 o 
  11   9   3      140.10      144.39     10.54 o 
  12   9   3        7.00        5.88      7.30 o 
  13   9   3        3.73        7.41      7.79 o 
  14   9   3       12.25        9.50      7.89 o 
  15   9   3       17.55       15.10      8.33 o 
  16   9   3        3.17        4.04      8.68 o 
   0  10   3       70.58       73.79      7.77 o 
   1  10   3       75.47       76.70      5.58 o 
   2  10   3       75.87       82.17      6.41 o 
   3  10   3       88.99       90.50      5.86 o 
   4  10   3       66.77       73.83      5.54 o 
   5  10   3       24.96       23.99      4.72 o 
   6  10   3       32.82       26.21      5.10 o 
   7  10   3       42.06       38.98      7.03 o 
   8  10   3        5.92       16.05      7.51 o 
   9  10   3      128.43      122.33     10.19 o 
  10  10   3        8.12        9.98      7.28 o 
  11  10   3        4.44        5.31      7.54 o 
  12  10   3       17.74        1.65      7.70 o 
  13  10   3        0.27       -5.41      7.79 o 
  14  10   3        2.29        3.66      8.58 o 
   1  11   3       64.97       54.80      5.72 o 
   2  11   3       59.41       52.35      6.11 o 
   3  11   3       19.59       17.28      5.91 o 
   4  11   3       43.75       45.96      6.81 o 
   5  11   3        0.87       -5.36      5.36 o 
   6  11   3       72.04      109.71      9.12 o 
   7  11   3        0.35       -3.56      7.43 o 
   8  11   3        9.23       16.08      8.22 o 
   9  11   3       31.34       20.75      8.20 o 
  10  11   3       42.44       31.43      8.46 o 
  11  11   3        5.48       -2.21      7.89 o 
   0  12   3        5.41       14.57      9.51 o 
   1  12   3        0.77        6.93      7.04 o 
   2  12   3      106.10      122.81      8.80 o 
   3  12   3        0.42       -6.98      6.98 o 
   4  12   3        5.46       -4.80      7.50 o 
   5  12   3       12.43       16.85      8.65 o 
   6  12   3        0.29       -3.68      8.82 o 
   7  12   3        0.27       -9.38      9.38 o 
   8  12   3        2.49      -14.59     14.59 o 
   0   0   4    11461.76    11460.71    252.56 o 
   1   0   4    12865.71    12760.71    138.63 o 
   2   0   4     9791.92     8735.45     78.04 o 
   3   0   4     4282.48     4225.12     39.89 o 
   4   0   4       65.82       31.98      2.35 o 
   5   0   4    12814.31    13563.35    124.42 o 
   6   0   4      407.21      398.85      9.67 o 
   7   0   4     1742.30     1544.73     32.51 o 
   8   0   4     1208.46     1623.22     34.45 o 
   9   0   4       73.97      109.02      8.98 o 
  10   0   4       66.79       54.65      8.67 o 
  11   0   4       39.43       64.15      9.50 o 
  12   0   4      206.31      173.12     11.97 o 
  13   0   4      242.85      302.40     15.59 o 
  14   0   4      128.04      110.44     16.71 o 
  15   0   4       63.24       22.47     19.85 o 
  16   0   4       86.01      112.25     12.28 o 
  17   0   4      336.44      312.47     20.19 o 
  18   0   4     1069.20     1029.31     55.89 o 
  19   0   4      117.16      141.70     27.24 o 
  20   0   4        0.20       17.35     20.28 o 
  21   0   4       75.77       93.33     26.57 o 
  22   0   4        9.47        3.48     21.50 o 
   1   1   4     1349.54     1350.89     10.59 o 
   2   1   4    16962.51    17530.33     96.17 o 
   3   1   4     7325.35     7207.04     43.22 o 
   4   1   4     6741.90     7444.48     48.73 o 
   5   1   4       41.44       47.65      2.46 o 
   6   1   4     2620.07     2415.49     24.19 o 
   7   1   4     1234.92     1440.86     25.14 o 
   8   1   4      354.68      417.14      9.21 o 
   9   1   4        2.80        2.40      3.01 o 
  10   1   4     1227.05     1261.96     19.22 o 
  11   1   4      629.22      580.83     12.46 o 
  12   1   4        0.96       -0.11      3.85 o 
  13   1   4     1241.96     1187.27     20.13 o 
  14   1   4      343.40      327.82     10.58 o 
  15   1   4      123.58       92.61      7.77 o 
  16   1   4       49.67       50.21      6.30 o 
  17   1   4        0.26       11.68      7.34 o 
  18   1   4       46.27       46.44      8.92 o 
  19   1   4       16.52       17.63     14.12 o 
  20   1   4        1.81       -5.88     13.79 o 
  21   1   4        0.27        2.88     14.51 o 
  22   1   4        8.81        8.38     29.84 o 
   0   2   4      140.21      131.91      7.89 o 
   1   2   4     6266.92     6020.94     49.65 o 
   2   2   4      229.55      232.61      3.36 o 
   3   2   4      841.69      800.83      6.89 o 
   4   2   4      284.49      311.42      4.27 o 
   5   2   4     1955.07     2055.37     19.12 o 
   6   2   4      102.85      122.01      4.09 o 
   7   2   4     2821.91     2692.57     31.69 o 
   8   2   4     1185.18     1292.69     22.75 o 
   9   2   4        1.66        1.13      4.81 o 
  10   2   4       55.91       55.11      8.68 o 
  11   2   4       76.83       86.07     13.23 o 
  12   2   4       35.58       28.65      6.63 o 
  13   2   4       29.64       24.58      6.84 o 
  14   2   4       10.66        9.32      7.23 o 
  15   2   4        0.48        3.99      7.01 o 
  16   2   4      251.71      246.36     13.06 o 
  17   2   4      350.49      334.10     15.27 o 
  18   2   4       35.37       41.64      8.74 o 
  19   2   4       43.76       46.64      9.39 o 
  20   2   4        1.82        3.93     14.18 o 
  21   2   4        1.96       -3.47     15.12 o 
   1   3   4     3642.49     3184.46     23.99 o 
   2   3   4     4667.32     4949.49     30.17 o 
   3   3   4     3438.21     3578.06     26.22 o 
   4   3   4      125.27      119.84      4.02 o 
   5   3   4     2355.03     2275.47     19.90 o 
   6   3   4      234.81      301.43      5.90 o 
   7   3   4      809.60      841.44     15.69 o 
   8   3   4     1116.91     1214.83     18.06 o 
   9   3   4      706.46      733.10     17.44 o 
  10   3   4       94.34      104.79      7.52 o 
  11   3   4     2425.93     2419.86     40.46 o 
  12   3   4      189.16      182.96     10.60 o 
  13   3   4      137.38      133.69      9.80 o 
  14   3   4       63.10       65.34      8.66 o 
  15   3   4      623.99      710.57     24.57 o 
  16   3   4        0.19       -1.46      9.20 o 
  17   3   4       17.24       14.50      9.12 o 
  18   3   4       91.32       81.18     11.87 o 
  19   3   4       17.17       19.22     10.14 o 
  20   3   4        9.76       11.23     10.08 o 
  21   3   4      121.87      134.19     21.23 o 
   0   4   4      224.05      242.19      8.01 o 
   1   4   4     1671.00     1468.52     13.75 o 
   2   4   4        8.61       21.93      2.41 o 
   3   4   4     6759.73     7071.81     47.55 o 
   4   4   4       17.18       20.12      2.51 o 
   5   4   4       70.45       80.24      3.54 o 
   6   4   4      498.81      533.94     12.09 o 
   7   4   4     3393.66     3521.35     36.71 o 
   8   4   4      547.91      630.00     10.79 o 
   9   4   4      274.32      248.28      8.51 o 
  10   4   4      325.79      290.41     10.77 o 
  11   4   4      119.84      117.07     13.54 o 
  12   4   4      129.28      128.14      8.88 o 
  13   4   4      673.48      615.30     18.12 o 
  14   4   4       57.43       46.88      9.95 o 
  15   4   4        9.33       -0.15      8.40 o 
  16   4   4        0.23        1.96      8.53 o 
  17   4   4      210.07      224.91     18.35 o 
  18   4   4       32.84       35.83     10.96 o 
  19   4   4       17.17       23.76     10.42 o 
  20   4   4       22.38       31.55     11.65 o 
  21   4   4      101.12      131.71     15.60 o 
   1   5   4        0.25        0.36      1.88 o 
   2   5   4      186.31      162.00      4.48 o 
   3   5   4     1601.31     1658.04     15.25 o 
   4   5   4      624.09      696.84      9.08 o 
   5   5   4      313.02      359.21      7.38 o 
   6   5   4      216.45      249.98      6.52 o 
   7   5   4      292.25      266.73     10.23 o 
   8   5   4      212.10      218.23      5.80 o 
   9   5   4       28.87       32.01      4.77 o 
  10   5   4      110.86      119.61      7.78 o 
  11   5   4      176.62      188.46     11.12 o 
  12   5   4       25.03       42.80      6.70 o 
  13   5   4      250.10      203.21     13.94 o 
  14   5   4      104.53       95.66     11.53 o 
  15   5   4        1.31       -6.05      8.35 o 
  16   5   4       18.11       24.49     10.18 o 
  17   5   4        0.00       -7.28      8.88 o 
  18   5   4        1.38       -5.72      9.58 o 
  19   5   4        0.33       -0.87      9.90 o 
  20   5   4        0.58       10.66     11.74 o 
   0   6   4      378.79      404.07     10.21 o 
   1   6   4        0.45        0.21      2.12 o 
   2   6   4      167.66      174.27      4.21 o 
   3   6   4     1033.94      901.20     11.73 o 
   4   6   4       51.42       59.51      3.94 o 
   5   6   4      247.92      214.99      6.49 o 
   6   6   4      154.60      169.25      6.66 o 
   7   6   4      141.57      113.27      6.04 o 
   8   6   4       78.05       82.54      4.15 o 
   9   6   4      711.92      671.61     12.84 o 
  10   6   4      296.87      285.94     12.94 o 
  11   6   4      225.51      220.18      9.81 o 
  12   6   4      871.55      840.91     21.59 o 
  13   6   4       41.56       37.45      8.24 o 
  14   6   4      134.74      118.50     10.55 o 
  15   6   4        5.98       15.29      9.68 o 
  16   6   4        9.46        5.52      9.84 o 
  17   6   4      102.60       86.57     12.95 o 
  18   6   4        2.63        4.85     14.65 o 
  19   6   4      131.70      133.79     15.94 o 
   1   7   4      575.14      519.77      7.49 o 
   2   7   4        1.11        0.62      2.94 o 
   3   7   4      911.30      984.22     14.67 o 
   4   7   4      151.86      149.95      5.48 o 
   5   7   4      166.77      134.71      6.88 o 
   6   7   4      212.57      212.45     10.42 o 
   7   7   4        8.65        0.40      3.64 o 
   8   7   4       67.80       76.22      5.22 o 
   9   7   4      204.46      246.93      9.27 o 
  10   7   4        6.02       10.88      7.02 o 
  11   7   4      351.40      357.32     18.05 o 
  12   7   4       44.95       33.26      8.22 o 
  13   7   4        9.79       14.49     10.09 o 
  14   7   4      109.15      132.99     11.48 o 
  15   7   4       11.28        4.68      8.16 o 
  16   7   4        6.72        5.71      8.96 o 
  17   7   4       18.57       34.06      9.51 o 
  18   7   4        0.28        2.20      9.32 o 
   0   8   4      130.24      139.84      7.42 o 
   1   8   4        4.57        4.80      2.98 o 
   2   8   4      258.71      228.77      6.60 o 
   3   8   4       15.26       13.65      3.88 o 
   4   8   4        0.27       -3.80      3.80 o 
   5   8   4       23.20       26.97      4.48 o 
   6   8   4        2.29        0.01      3.65 o 
   7   8   4        6.46        1.35      3.94 o 
   8   8   4      176.94      190.63      8.09 o 
   9   8   4        0.39        2.65      5.66 o 
  10   8   4        6.24       -4.37      5.42 o 
  11   8   4       64.71       48.49      6.75 o 
  12   8   4       96.25       70.39      9.75 o 
  13   8   4       29.82       37.23      9.06 o 
  14   8   4        5.27        2.17     10.30 o 
  15   8   4        1.77       -7.99      7.99 o 
  16   8   4        0.63        4.93      8.91 o 
  17   8   4        0.07       -8.93      8.93 o 
   1   9   4      488.39      525.87      9.86 o 
   2   9   4       66.57       66.37      5.44 o 
   3   9   4       46.36       42.40      5.09 o 
   4   9   4       31.24       24.31      5.45 o 
   5   9   4       17.81        5.14      4.83 o 
   6   9   4        8.51       12.79      4.09 o 
   7   9   4        0.10        1.03      4.31 o 
   8   9   4        3.53       10.37      5.42 o 
   9   9   4        3.02       -0.96      5.25 o 
  10   9   4      296.33      303.51     11.22 o 
  11   9   4      197.05      202.41     11.62 o 
  12   9   4       14.14       26.61      7.88 o 
  13   9   4      160.40      165.61     11.67 o 
  14   9   4        4.46       -3.03      7.44 o 
  15   9   4       22.84       14.77      8.58 o 
   0  10   4       84.56       88.31      7.28 o 
   1  10   4        1.07       -1.30      4.00 o 
   2  10   4      174.24      175.64      8.13 o 
   3  10   4      153.20      156.05      7.38 o 
   4  10   4       13.70       10.98      4.89 o 
   5  10   4       60.70       60.53      5.52 o 
   6  10   4        2.17       10.11      4.79 o 
   7  10   4      139.67      132.05      8.35 o 
   8  10   4        0.07       -6.39      6.39 o 
   9  10   4       66.14       73.86      9.12 o 
  10  10   4        2.74       -6.86      6.86 o 
  11  10   4       80.28       66.23      9.61 o 
  12  10   4       42.42       31.87      8.86 o 
  13  10   4        0.07       -2.66      7.90 o 
  14  10   4        9.20        0.44      8.36 o 
   1  11   4       49.29       55.32      5.71 o 
   2  11   4        9.09        9.65      4.79 o 
   3  11   4        1.42        0.30      4.86 o 
   4  11   4        6.59        3.71      4.68 o 
   5  11   4        1.63       -3.61      5.59 o 
   6  11   4       26.56       26.45      8.36 o 
   7  11   4        1.70        4.75      8.35 o 
   8  11   4        4.65       -5.71      8.08 o 
   9  11   4        0.80        2.34      8.56 o 
  10  11   4        0.17       -8.52      8.52 o 
  11  11   4        4.78        2.57      9.08 o 
   0  12   4       81.65       82.01     13.15 o 
   1  12   4        0.14       -5.75      5.75 o 
   2  12   4       33.81       46.48      7.87 o 
   3  12   4       31.52       37.76      7.70 o 
   4  12   4       21.32       18.47      9.83 o 
   5  12   4       35.53       44.57     10.65 o 
   6  12   4        0.03       -8.49      8.49 o 
   7  12   4       49.39       55.92     11.57 o 
   8  12   4        0.82       -6.19      9.12 o 
   1   1   5     1764.46     2006.40     16.04 o 
   2   1   5        6.27       12.56      1.33 o 
   3   1   5     3919.67     4161.48     26.93 o 
   4   1   5      643.17      540.19      5.63 o 
   5   1   5       48.65       22.09      1.96 o 
   6   1   5     8075.32     8452.33     73.90 o 
   7   1   5        4.84        6.69      2.85 o 
   8   1   5       33.12       43.86      4.91 o 
   9   1   5       57.45       38.81      5.15 o 
  10   1   5      234.86      245.11      9.77 o 
  11   1   5      524.59      642.59     13.37 o 
  12   1   5       19.20       11.51      4.58 o 
  13   1   5      692.89      689.04     15.15 o 
  14   1   5      118.95      124.00     10.30 o 
  15   1   5       37.40       22.35      5.57 o 
  16   1   5      295.94      301.39     12.14 o 
  17   1   5      154.37      180.95     13.41 o 
  18   1   5       98.00      131.55     12.60 o 
  19   1   5       31.25       44.06     28.37 o 
  20   1   5       13.12       24.52     18.11 o 
  21   1   5        3.15        8.30     14.58 o 
   0   2   5        1.54        5.59      2.79 o 
   1   2   5     3397.02     3352.34     24.42 o 
   2   2   5      258.66      180.13      2.97 o 
   3   2   5    16497.63    16684.75    105.20 o 
   4   2   5      285.76      323.51      4.16 o 
   5   2   5     5290.32     5190.47     38.19 o 
   6   2   5      202.42      179.49      4.43 o 
   7   2   5     2811.55     2484.29     30.18 o 
   8   2   5     1353.05     1487.18     24.26 o 
   9   2   5     3398.64     3405.83     46.39 o 
  10   2   5       42.22       58.34      6.37 o 
  11   2   5        1.21       -3.26      5.27 o 
  12   2   5      711.07      641.02     17.69 o 
  13   2   5        5.50       11.78      6.54 o 
  14   2   5      613.48      613.69     18.49 o 
  15   2   5       41.48       34.37      7.70 o 
  16   2   5      175.55      231.74     12.96 o 
  17   2   5      211.96      211.08     14.98 o 
  18   2   5        4.67       18.60      8.23 o 
  19   2   5       70.62      138.98     15.90 o 
  20   2   5        0.01       -1.04     15.79 o 
  21   2   5       16.30       26.11     15.32 o 
   1   3   5     2391.21     2846.16     23.11 o 
   2   3   5    13810.38    14292.05     88.75 o 
   3   3   5     3033.89     2823.28     18.14 o 
   4   3   5        8.92       19.86      2.15 o 
   5   3   5     1987.11     2158.29     16.56 o 
   6   3   5        1.22       -1.88      1.88 o 
   7   3   5       55.85       76.87      4.73 o 
   8   3   5       40.21       43.53      4.38 o 
   9   3   5     1172.38     1189.28     21.99 o 
  10   3   5      311.92      315.10     11.75 o 
  11   3   5      718.88      778.94     19.00 o 
  12   3   5        0.03        4.39      6.54 o 
  13   3   5       32.82       20.05      8.06 o 
  14   3   5      822.50      762.05     20.74 o 
  15   3   5        0.11       -4.39      6.96 o 
  16   3   5       68.36       77.31      9.38 o 
  17   3   5       22.78       14.01      8.00 o 
  18   3   5       26.46       37.66     11.57 o 
  19   3   5       10.07       12.74     13.38 o 
  20   3   5        2.07        0.77     18.07 o 
  21   3   5        9.60       12.08     16.20 o 
   0   4   5      200.98      146.78      4.85 o 
   1   4   5      899.72     1075.01     11.28 o 
   2   4   5     4728.89     4873.20     35.60 o 
   3   4   5      240.68      183.65      4.11 o 
   4   4   5     1972.89     2075.71     19.24 o 
   5   4   5      386.04      363.57      6.65 o 
   6   4   5      123.42      152.36      7.37 o 
   7   4   5       77.32       68.82      3.81 o 
   8   4   5      293.15      286.88      7.38 o 
   9   4   5       21.76       20.90      3.71 o 
  10   4   5       37.22       56.75      9.44 o 
  11   4   5      648.62      570.17     16.02 o 
  12   4   5      319.47      322.52     13.13 o 
  13   4   5      397.38      388.77     14.41 o 
  14   4   5      494.54      521.56     20.66 o 
  15   4   5        0.11       -6.98      7.71 o 
  16   4   5      361.60      337.00     39.18 o 
  17   4   5       95.40       82.78     12.40 o 
  18   4   5        3.34       11.82      9.68 o 
  19   4   5       51.27       57.90     11.92 o 
  20   4   5       10.09       23.14     11.20 o 
   1   5   5      934.38      850.65     11.74 o 
   2   5   5      432.08      491.73      7.21 o 
   3   5   5     1498.82     1486.29     14.01 o 
   4   5   5      109.39      119.87      4.55 o 
   5   5   5       46.73       73.75      3.63 o 
   6   5   5      472.05      409.34      8.22 o 
   7   5   5       29.25       25.74      3.42 o 
   8   5   5      648.86      610.81     13.48 o 
   9   5   5      715.43      706.89     11.90 o 
  10   5   5      516.77      540.38     10.84 o 
  11   5   5      256.20      283.13     10.63 o 
  12   5   5       36.78       33.71      5.93 o 
  13   5   5       35.47       50.83     11.30 o 
  14   5   5       68.29       62.70     10.21 o 
  15   5   5      263.12      292.34     16.83 o 
  16   5   5        6.34       20.50     10.07 o 
  17   5   5       45.06       74.39     12.57 o 
  18   5   5       68.81       79.90     13.00 o 
  19   5   5        3.11       20.56     11.62 o 
  20   5   5       87.68      117.33     23.41 o 
   0   6   5      330.20      382.43      8.65 o 
   1   6   5      549.17      580.77      8.41 o 
   2   6   5      364.76      417.90      7.43 o 
   3   6   5        4.05        2.45      2.79 o 
   4   6   5       20.35       13.07      2.95 o 
   5   6   5       13.14       13.22      3.51 o 
   6   6   5      346.27      359.67     11.91 o 
   7   6   5      373.38      365.84     20.77 o 
   8   6   5      183.27      152.74      5.15 o 
   9   6   5      125.52      130.81      5.96 o 
  10   6   5       19.67       19.28      5.57 o 
  11   6   5       18.36       30.55      5.98 o 
  12   6   5        0.03       -4.51      6.79 o 
  13   6   5       22.01       16.36      7.39 o 
  14   6   5       31.01       16.90      7.48 o 
  15   6   5       10.13       -7.02      7.02 o 
  16   6   5       10.56        3.08      7.60 o 
  17   6   5        0.58       -7.60      7.73 o 
  18   6   5        2.23       -9.90      9.90 o 
  19   6   5       15.11       31.09     15.49 o 
   1   7   5       77.92       84.46      4.47 o 
   2   7   5      474.59      530.61      8.99 o 
   3   7   5      248.65      228.15      7.09 o 
   4   7   5      187.50      166.31      5.85 o 
   5   7   5       49.35       57.33      4.51 o 
   6   7   5       31.88       28.44      4.56 o 
   7   7   5       36.63       18.61      5.07 o 
   8   7   5       51.47       63.70      7.13 o 
   9   7   5       22.35       27.05      5.02 o 
  10   7   5      553.81      573.40     19.25 o 
  11   7   5      299.21      313.09     13.68 o 
  12   7   5       56.61       62.86      8.95 o 
  13   7   5       22.19       16.41      7.95 o 
  14   7   5      106.45      111.21     10.72 o 
  15   7   5        8.55       11.44      8.12 o 
  16   7   5       14.32        0.37      8.25 o 
  17   7   5        0.91       -4.12      8.35 o 
  18   7   5        1.80       -0.41      9.21 o 
   0   8   5     2355.74     2214.21     30.57 o 
   1   8   5        0.60       -3.66      3.66 o 
   2   8   5     1253.89     1245.87     16.93 o 
   3   8   5      188.24      213.25      7.02 o 
   4   8   5       21.88       12.40      4.08 o 
   5   8   5       90.50       69.81      5.42 o 
   6   8   5       64.15       65.02      5.65 o 
   7   8   5      404.61      413.96     13.39 o 
   8   8   5        0.08       -0.47      3.96 o 
   9   8   5       42.00       40.60      6.22 o 
  10   8   5      129.44      132.00     11.35 o 
  11   8   5       26.27       18.61      6.07 o 
  12   8   5      329.08      337.51     17.57 o 
  13   8   5       27.63       31.83      8.82 o 
  14   8   5       70.87       60.64      9.84 o 
  15   8   5       38.80       45.86     10.10 o 
  16   8   5        8.85        5.14      9.10 o 
  17   8   5       45.84       49.81     11.31 o 
   1   9   5      134.35      134.42      5.73 o 
   2   9   5        5.07        5.93      4.23 o 
   3   9   5       55.32       53.12      5.36 o 
   4   9   5      208.69      240.88      8.21 o 
   5   9   5       18.04       12.32      4.66 o 
   6   9   5       16.92        6.01      4.80 o 
   7   9   5        1.22        5.84      4.48 o 
   8   9   5      127.13      140.91      8.40 o 
   9   9   5      349.51      343.93     14.37 o 
  10   9   5       28.20       37.36      6.64 o 
  11   9   5        8.79        9.25      6.22 o 
  12   9   5       14.13       21.31      7.70 o 
  13   9   5        1.00        2.90      7.53 o 
  14   9   5        8.13       -0.24      7.59 o 
  15   9   5       31.66       41.92      9.55 o 
   0  10   5      326.96      323.36     11.11 o 
   1  10   5      233.58      254.78      7.37 o 
   2  10   5        1.26        0.49      4.66 o 
   3  10   5      144.76      145.66      7.86 o 
   4  10   5      132.27      134.94      7.22 o 
   5  10   5        9.11        7.06      4.99 o 
   6  10   5       71.41       76.20      6.09 o 
   7  10   5       36.19       28.56      6.32 o 
   8  10   5       34.96       39.47      6.62 o 
   9  10   5       21.05       22.69      7.79 o 
  10  10   5        5.95       -1.15      8.16 o 
  11  10   5       11.78       29.37      9.74 o 
  12  10   5       12.18       -0.81      8.54 o 
  13  10   5        0.84      -15.61     15.61 o 
   1  11   5       59.21       77.89      6.82 o 
   2  11   5       27.11       18.63      5.87 o 
   3  11   5        0.53       -6.43      6.43 o 
   4  11   5        0.05       -5.06      5.06 o 
   5  11   5        0.80       -5.67      5.67 o 
   6  11   5       66.47       82.53     11.18 o 
   7  11   5        7.58        5.67      8.68 o 
   8  11   5        4.28        8.59      8.76 o 
   9  11   5       22.73       17.63      9.42 o 
  10  11   5        6.15       -0.95      9.25 o 
  11  11   5       31.75       59.82     13.33 o 
   0  12   5        1.37       -6.86      9.03 o 
   1  12   5       22.29       16.38      6.62 o 
   2  12   5       14.65        0.07      7.23 o 
   3  12   5        1.22        5.76      6.88 o 
   4  12   5        0.13       -5.20      8.54 o 
   5  12   5        3.67       -6.22      8.91 o 
   6  12   5        8.35      -10.04     10.04 o 
   7  12   5        0.01       -8.89      9.04 o 
   0   0   6    10613.12    10594.73    236.38 o 
   1   0   6     4754.03     4920.99     50.85 o 
   2   0   6     4874.43     4169.35     43.76 o 
   3   0   6      513.61      513.32     10.13 o 
   4   0   6     4845.85     3698.26     45.08 o 
   5   0   6     5857.14     6960.36     72.13 o 
   6   0   6      513.41      559.29     17.63 o 
   7   0   6     7645.51     8605.49    119.14 o 
   8   0   6       13.33       22.57      6.60 o 
   9   0   6       88.77      115.97      9.05 o 
  10   0   6     1878.50     1796.14     39.87 o 
  11   0   6       68.77       59.19     12.67 o 
  12   0   6     2115.33     2100.34     46.95 o 
  13   0   6      651.88      621.32     22.68 o 
  14   0   6     1655.98     1683.99     41.71 o 
  15   0   6       67.41       50.14     14.41 o 
  16   0   6     1052.21     1177.89     52.44 o 
  17   0   6      138.13      161.24     14.27 o 
  18   0   6       18.88       47.70     21.26 o 
  19   0   6       42.01       56.25     23.52 o 
  20   0   6        1.46       13.50     20.10 o 
  21   0   6       45.73       10.14     21.44 o 
   1   1   6      211.32      173.77      4.31 o 
   2   1   6      358.51      345.16      4.87 o 
   3   1   6      171.49      234.35      5.44 o 
   4   1   6      101.12      131.22      2.84 o 
   5   1   6      692.50      778.17      8.15 o 
   6   1   6      218.56      257.76      5.67 o 
   7   1   6      890.29      969.17     15.28 o 
   8   1   6        0.45       -1.21      4.70 o 
   9   1   6      494.42      543.59     16.11 o 
  10   1   6      278.65      234.37     13.92 o 
  11   1   6       61.03       53.41     11.68 o 
  12   1   6      114.44       93.87     16.26 o 
  13   1   6      193.07      166.17     11.55 o 
  14   1   6      359.73      375.76     26.12 o 
  15   1   6        7.83       11.16     10.69 o 
  16   1   6        1.70       -1.98      7.93 o 
  17   1   6      129.15      110.27     11.65 o 
  18   1   6        0.50       -8.02      8.02 o 
  19   1   6       31.37       40.90     15.33 o 
  20   1   6        1.42       20.32     14.96 o 
  21   1   6        0.70       -1.21     20.34 o 
   0   2   6     4792.53     5440.89     63.95 o 
   1   2   6      100.74       96.17      2.80 o 
   2   2   6      124.61      137.52      2.71 o 
   3   2   6     4051.63     4058.30     29.12 o 
   4   2   6     1962.40     2054.72     16.30 o 
   5   2   6        3.74       15.09      1.85 o 
   6   2   6        0.69       -0.50      1.75 o 
   7   2   6        0.47        4.65      2.92 o 
   8   2   6      190.13      242.32     14.22 o 
   9   2   6     1555.48     1607.91     26.71 o 
  10   2   6      372.32      346.57     12.40 o 
  11   2   6      790.25      788.36     18.78 o 
  12   2   6      278.99      238.56     11.37 o 
  13   2   6      107.75       94.81      9.76 o 
  14   2   6        9.13        3.45      6.99 o 
  15   2   6      181.74      176.24     11.44 o 
  16   2   6       20.10       25.72      8.24 o 
  17   2   6      340.92      309.63     17.34 o 
  18   2   6       14.88        3.52      9.36 o 
  19   2   6       65.27       50.12     11.36 o 
  20   2   6       53.05       64.23     17.55 o 
  21   2   6        1.40        3.61     33.99 o 
   1   3   6       34.63       24.24      2.45 o 
   2   3   6     1505.94     1671.49     14.44 o 
   3   3   6     2102.04     2436.35     16.07 o 
   4   3   6     7140.19     7019.45     45.13 o 
   5   3   6      175.64      187.23      6.31 o 
   6   3   6     3915.68     4110.93     31.64 o 
   7   3   6      538.94      560.45      9.37 o 
   8   3   6     1454.17     1511.37     19.13 o 
   9   3   6        8.69        2.44      5.15 o 
  10   3   6       70.03       72.50      7.23 o 
  11   3   6      387.93      345.46     13.68 o 
  12   3   6        1.64        1.85      6.51 o 
  13   3   6      179.79      181.14     11.03 o 
  14   3   6       76.71       94.64      9.61 o 
  15   3   6       56.99       54.32      8.56 o 
  16   3   6      130.97      134.56     11.53 o 
  17   3   6       12.06        4.39      7.79 o 
  18   3   6      379.54      418.46     17.86 o 
  19   3   6        6.17        5.13     12.44 o 
  20   3   6       93.14       73.36     27.61 o 
  21   3   6        0.20      -16.67     21.32 o 
   0   4   6      780.27      714.83     12.01 o 
   1   4   6        7.05        5.35      2.09 o 
   2   4   6     5072.04     4975.85     40.22 o 
   3   4   6     7679.62     7521.84     52.44 o 
   4   4   6     2063.91     1828.44     18.29 o 
   5   4   6      154.54      183.57      5.21 o 
   6   4   6      223.49      172.70      5.12 o 
   7   4   6      102.30      111.31      4.51 o 
   8   4   6      231.51      165.80      5.59 o 
   9   4   6       72.40       58.48      4.39 o 
  10   4   6     1358.78     1329.28     21.65 o 
  11   4   6      789.16      772.00     20.93 o 
  12   4   6     1224.10     1195.44     36.48 o 
  13   4   6       19.27       22.87      8.98 o 
  14   4   6      779.81      913.80     28.20 o 
  15   4   6       10.81       15.19      9.22 o 
  16   4   6      112.40      133.31     15.05 o 
  17   4   6        0.00       -5.42      9.17 o 
  18   4   6        0.00       -9.90      9.90 o 
  19   4   6        6.66       -0.93     10.08 o 
  20   4   6       23.91       21.15     11.49 o 
   1   5   6      246.40      288.73      5.66 o 
   2   5   6      171.66      216.17      5.22 o 
   3   5   6      282.50      327.26      6.26 o 
   4   5   6      127.78      150.59      5.32 o 
   5   5   6       54.25       70.49      3.93 o 
   6   5   6        0.43        6.33      3.26 o 
   7   5   6       69.90       69.96      4.10 o 
   8   5   6      453.00      431.00     18.69 o 
   9   5   6      117.15      112.13      5.59 o 
  10   5   6       85.41      100.45      7.28 o 
  11   5   6      134.00      166.27     10.18 o 
  12   5   6        8.72       -0.10      6.43 o 
  13   5   6      194.80      150.53     10.33 o 
  14   5   6        0.37       -5.96      5.96 o 
  15   5   6        0.01        4.92      9.19 o 
  16   5   6       21.63       24.42     10.28 o 
  17   5   6       18.58       21.74     10.60 o 
  18   5   6       26.22       36.51     16.56 o 
  19   5   6       20.86       16.74     11.76 o 
  20   5   6        1.84       11.24     12.03 o 
   0   6   6      884.62      911.15     15.45 o 
   1   6   6       51.38       58.07      3.31 o 
   2   6   6     1238.42     1293.08     13.94 o 
   3   6   6      482.37      378.93      7.29 o 
   4   6   6        0.34        1.85      3.08 o 
   5   6   6        0.18        0.74      3.38 o 
   6   6   6       17.56       14.42      4.13 o 
   7   6   6       26.75       23.26      5.98 o 
   8   6   6      402.27      405.14     13.56 o 
   9   6   6      133.05      125.87      9.16 o 
  10   6   6       13.79       23.76      6.92 o 
  11   6   6        6.67        6.49      6.70 o 
  12   6   6       37.97       28.89      7.40 o 
  13   6   6      259.74      253.14     12.70 o 
  14   6   6        0.28       -3.68      6.80 o 
  15   6   6        9.75        3.46      8.38 o 
  16   6   6        0.01       -7.20      7.20 o 
  17   6   6        2.49       -4.68      7.75 o 
  18   6   6       15.83       14.66      8.95 o 
  19   6   6        5.98        9.20      9.76 o 
   1   7   6       40.43       25.65      3.28 o 
   2   7   6      142.17      131.20      5.39 o 
   3   7   6     1088.88     1126.37     12.96 o 
   4   7   6      292.59      303.48      7.87 o 
   5   7   6        3.14        0.56      3.80 o 
   6   7   6     1098.40     1038.90     15.22 o 
   7   7   6       22.33       14.68      7.08 o 
   8   7   6      425.12      462.38     24.27 o 
   9   7   6      148.21      144.44      7.42 o 
  10   7   6       60.64       67.64      8.61 o 
  11   7   6      157.54      160.17     10.85 o 
  12   7   6        0.21        1.78      7.03 o 
  13   7   6        3.61        4.48      7.59 o 
  14   7   6        5.01       -5.15      8.72 o 
  15   7   6       17.60       14.32     11.53 o 
  16   7   6       97.46      108.45     11.39 o 
  17   7   6        1.50       -2.62      8.55 o 
  18   7   6       67.02      106.34     12.74 o 
   0   8   6      116.84      106.13      8.49 o 
   1   8   6        9.41        3.74      3.52 o 
   2   8   6        1.32        0.74      3.84 o 
   3   8   6       34.48       40.06      4.84 o 
   4   8   6      231.28      241.33      7.47 o 
   5   8   6      413.79      409.27     10.03 o 
   6   8   6        0.27       -4.46      4.46 o 
   7   8   6       26.77       31.96      5.78 o 
   8   8   6        7.48       11.06      4.44 o 
   9   8   6       56.39       62.11      6.81 o 
  10   8   6       17.50       27.50      6.07 o 
  11   8   6       23.51       26.41      6.74 o 
  12   8   6       25.81       15.91      8.21 o 
  13   8   6        3.12       -1.53      7.82 o 
  14   8   6        0.14        0.49      8.47 o 
  15   8   6        0.13       -7.71      7.71 o 
  16   8   6        4.11        9.11     10.76 o 
   1   9   6       15.36       17.58      3.91 o 
   2   9   6      216.82      223.32      8.03 o 
   3   9   6       57.03       50.66      5.45 o 
   4   9   6      175.49      179.57      7.00 o 
   5   9   6        6.84        7.48      4.77 o 
   6   9   6       27.06       18.81      5.23 o 
   7   9   6       37.27       46.94      5.50 o 
   8   9   6       54.30       68.61      7.17 o 
   9   9   6        8.61        3.40      5.82 o 
  10   9   6      113.88      139.44      8.81 o 
  11   9   6       91.64       96.14      8.27 o 
  12   9   6        2.94        0.44      6.20 o 
  13   9   6        0.09       -3.87      7.13 o 
  14   9   6       26.75       26.41      8.86 o 
  15   9   6        0.77       -5.57      8.25 o 
   0  10   6      134.02      138.85      9.66 o 
   1  10   6      101.11      108.79      6.12 o 
   2  10   6       33.65       47.31      5.70 o 
   3  10   6       16.56       11.20      6.27 o 
   4  10   6       13.10        3.22      6.03 o 
   5  10   6       77.49       81.68      7.37 o 
   6  10   6       11.19        7.41      5.91 o 
   7  10   6        2.16       -1.12      6.26 o 
   8  10   6        4.63       -3.78      6.35 o 
   9  10   6       15.79        9.70      6.95 o 
  10  10   6       44.36       53.33     10.39 o 
  11  10   6        0.81       -2.12      8.47 o 
  12  10   6       55.23       48.31     10.79 o 
  13  10   6        0.41       -5.54      8.82 o 
   1  11   6       14.28       15.47      5.04 o 
   2  11   6       11.65        6.85      5.79 o 
   3  11   6       66.21       73.44      7.98 o 
   4  11   6        3.04       -6.06      6.06 o 
   5  11   6        0.14       -5.99      6.23 o 
   6  11   6        0.69       -6.83      6.83 o 
   7  11   6        3.41       -3.53      9.01 o 
   8  11   6        2.03       -8.05      8.05 o 
   9  11   6        5.53       -0.39      9.02 o 
  10  11   6       17.35       20.55     10.39 o 
   0  12   6        4.39       10.24      8.58 o 
   1  12   6        7.90        3.47      5.90 o 
   2  12   6       32.02       38.03      6.63 o 
   3  12   6       15.56       10.97      8.28 o 
   4  12   6       12.65        2.05      9.60 o 
   5  12   6       15.37       -5.90     10.72 o 
   6  12   6        4.84        2.01     11.09 o 
   7  12   6        4.90        2.61     11.25 o 
   1   1   7     1914.22     1699.68     16.55 o 
   2   1   7     7181.51     7707.13     54.97 o 
   3   1   7       22.85       26.42      2.48 o 
   4   1   7       54.47       49.00      2.89 o 
   5   1   7      142.81      137.57      3.65 o 
   6   1   7      856.30     1066.17     10.59 o 
   7   1   7      282.63      284.61      6.95 o 
   8   1   7      119.41      105.24      5.49 o 
   9   1   7       80.98       73.08      7.65 o 
  10   1   7       82.00       62.22      7.81 o 
  11   1   7     1985.76     2028.14     38.18 o 
  12   1   7      193.79      163.26     11.09 o 
  13   1   7     1003.98      931.39     25.21 o 
  14   1   7        0.32       -7.22      7.22 o 
  15   1   7       91.76       95.78     13.53 o 
  16   1   7       14.05        8.86      8.71 o 
  17   1   7       24.20       23.71     10.71 o 
  18   1   7        2.82        3.05      8.61 o 
  19   1   7        5.41      -13.74     20.61 o 
  20   1   7       11.14        6.92     13.67 o 
  21   1   7        0.04       15.88     15.16 o 
   0   2   7       35.03       42.80      2.64 o 
   1   2   7      121.38      119.76      4.97 o 
   2   2   7     2382.71     2744.26     19.53 o 
   3   2   7     6169.66     6516.15     45.25 o 
   4   2   7      239.28      250.81      5.22 o 
   5   2   7     2548.20     2489.81     20.41 o 
   6   2   7      170.60      141.36      3.52 o 
   7   2   7       45.36       12.68      2.59 o 
   8   2   7      205.61      272.57      7.20 o 
   9   2   7     2347.55     2458.82     42.66 o 
  10   2   7        8.58        8.04      6.48 o 
  11   2   7        1.11        2.75      7.20 o 
  12   2   7      118.49      119.45     10.33 o 
  13   2   7        3.77        1.35      7.82 o 
  14   2   7      142.93      170.81     12.58 o 
  15   2   7      535.27      487.27     20.36 o 
  16   2   7       65.71       48.56     14.58 o 
  17   2   7      191.94      179.54     14.43 o 
  18   2   7        4.21        2.13      9.59 o 
  19   2   7      138.34      171.14     20.31 o 
  20   2   7       19.33       44.01     16.60 o 
  21   2   7       32.83       57.28     25.35 o 
   1   3   7       85.34      124.09      4.23 o 
   2   3   7     2187.66     2342.95     19.78 o 
   3   3   7     3124.88     3316.30     22.85 o 
   4   3   7     5548.33     5913.81     41.88 o 
   5   3   7      466.03      450.98      6.48 o 
   6   3   7     1035.68     1020.87     11.45 o 
   7   3   7     1006.10     1117.57     13.24 o 
   8   3   7        7.78        0.22      3.56 o 
   9   3   7       89.63       82.06      4.58 o 
  10   3   7      471.20      428.30     14.58 o 
  11   3   7      582.41      562.76     22.28 o 
  12   3   7       89.27      106.08      9.39 o 
  13   3   7      651.86      519.89     17.38 o 
  14   3   7       12.72        8.44      8.24 o 
  15   3   7        0.05       -2.45      6.90 o 
  16   3   7        5.07        3.71      7.60 o 
  17   3   7        5.43       -6.56      8.67 o 
  18   3   7       20.25       14.72     10.11 o 
  19   3   7        7.29       17.49     10.26 o 
  20   3   7       12.39        2.44     23.45 o 
   0   4   7     7151.42     7927.74     82.49 o 
   1   4   7      229.92      151.04      5.65 o 
   2   4   7     1306.37     1432.12     16.71 o 
   3   4   7       23.42       22.98      2.35 o 
   4   4   7     1225.94     1328.49     13.85 o 
   5   4   7     1834.74     1738.98     16.67 o 
   6   4   7        6.79       -0.04      2.89 o 
   7   4   7      977.13      966.97     17.87 o 
   8   4   7      245.24      237.78      7.91 o 
   9   4   7      145.08      117.67      5.92 o 
  10   4   7      233.85      198.82      9.84 o 
  11   4   7      123.70      111.29      8.55 o 
  12   4   7      223.14      256.69     14.48 o 
  13   4   7       28.95       19.06     12.05 o 
  14   4   7      351.54      330.63     21.55 o 
  15   4   7       10.74       12.58      9.03 o 
  16   4   7      118.84       94.64     12.08 o 
  17   4   7       68.73       41.42     11.09 o 
  18   4   7        8.21       -2.73      9.45 o 
  19   4   7      135.48      128.04     14.59 o 
  20   4   7        0.28      -13.24     13.24 o 
   1   5   7       73.06       69.46      3.84 o 
   2   5   7       31.27       19.31      2.57 o 
   3   5   7     6047.23     5926.44     50.45 o 
   4   5   7      175.97      162.25      7.41 o 
   5   5   7      630.69      627.98      9.81 o 
   6   5   7       19.32       26.94      3.82 o 
   7   5   7        9.97       -1.38      4.42 o 
   8   5   7        6.06        2.13      5.21 o 
   9   5   7      794.00      779.70     18.29 o 
  10   5   7      302.14      280.45     11.52 o 
  11   5   7       97.24      101.93      8.79 o 
  12   5   7      711.86      728.30     19.43 o 
  13   5   7        1.90        1.88      6.36 o 
  14   5   7        1.18       -2.19      6.47 o 
  15   5   7      131.21      120.25     10.33 o 
  16   5   7        2.60        2.71      7.53 o 
  17   5   7       71.07       85.41     10.34 o 
  18   5   7        0.09       -9.89      9.89 o 
  19   5   7        1.70       -1.53     10.77 o 
   0   6   7      310.72      300.22      6.83 o 
   1   6   7       99.42       70.88      3.66 o 
   2   6   7      333.56      271.50      5.22 o 
   3   6   7      153.78      158.76      5.25 o 
   4   6   7      339.62      351.89      8.03 o 
   5   6   7      549.25      555.39     10.65 o 
   6   6   7       88.80       89.74      5.75 o 
   7   6   7      263.99      243.82      9.55 o 
   8   6   7       47.26       60.72      7.87 o 
   9   6   7        2.24        3.89      5.87 o 
  10   6   7       19.47        8.80      6.38 o 
  11   6   7        1.77       -1.94      6.26 o 
  12   6   7       33.55       48.70      7.73 o 
  13   6   7        4.51        5.88      6.92 o 
  14   6   7        2.70       -5.36      8.40 o 
  15   6   7       28.43       24.98      8.40 o 
  16   6   7        1.84        2.10      8.14 o 
  17   6   7       19.54       16.02     12.11 o 
  18   6   7        0.74       -8.47      9.56 o 
   1   7   7      851.35      912.73     10.91 o 
   2   7   7        7.55        3.71      3.23 o 
   3   7   7      234.40      232.15      6.37 o 
   4   7   7       98.84      104.72      5.11 o 
   5   7   7       65.49       47.02      4.91 o 
   6   7   7      395.67      477.38     10.64 o 
   7   7   7        6.95       -0.47      4.49 o 
   8   7   7       77.79       69.06      7.48 o 
   9   7   7        3.75       -6.25      6.25 o 
  10   7   7      116.51      110.24     10.22 o 
  11   7   7      190.29      205.87     11.68 o 
  12   7   7       41.48       19.27      7.69 o 
  13   7   7      237.51      267.56     13.65 o 
  14   7   7        1.11       -0.80      7.30 o 
  15   7   7       33.34       52.60      9.61 o 
  16   7   7       39.79       54.09     10.00 o 
  17   7   7        1.32       -0.72      8.76 o 
   0   8   7      713.38      699.11     15.11 o 
   1   8   7      238.70      243.51      6.37 o 
   2   8   7       20.63       18.15      4.30 o 
   3   8   7      282.80      289.71      8.61 o 
   4   8   7      212.11      199.58      8.27 o 
   5   8   7      984.93     1018.06     16.41 o 
   6   8   7        4.15       -2.86      4.67 o 
   7   8   7      111.99      102.96      6.82 o 
   8   8   7      317.80      311.99     11.01 o 
   9   8   7      337.58      314.64     11.23 o 
  10   8   7       80.91       84.17      7.57 o 
  11   8   7      118.36      114.60      9.06 o 
  12   8   7       15.29       15.96      8.06 o 
  13   8   7       16.29       38.51      9.18 o 
  14   8   7       14.37       14.32      8.48 o 
  15   8   7       81.93       91.74     11.15 o 
  16   8   7        0.08       -8.28      8.28 o 
   1   9   7      335.14      327.87      7.70 o 
   2   9   7        1.68       -3.70      3.70 o 
   3   9   7      339.10      361.80      9.91 o 
   4   9   7       11.84       -0.54      4.62 o 
   5   9   7       16.01        7.54      4.58 o 
   6   9   7        8.78       -0.45      4.80 o 
   7   9   7       33.72       10.90      6.18 o 
   8   9   7        1.16        0.84      5.92 o 
   9   9   7        9.43        3.69      6.48 o 
  10   9   7        0.69        1.09      9.12 o 
  11   9   7       31.75       29.32      7.55 o 
  12   9   7        4.95        8.36      7.03 o 
  13   9   7       34.21       48.21      8.58 o 
  14   9   7       10.27       13.61      9.40 o 
   0  10   7      146.04      175.30     10.48 o 
   1  10   7       57.82       49.42      5.92 o 
   2  10   7      238.65      260.87      8.92 o 
   3  10   7        2.61       -4.49      5.37 o 
   4  10   7       53.04       48.58      7.79 o 
   5  10   7       20.26       26.59      8.41 o 
   6  10   7       27.74       19.91      6.57 o 
   7  10   7        1.28       -6.09      6.09 o 
   8  10   7      102.57      104.51      9.40 o 
   9  10   7        6.91        5.26      6.84 o 
  10  10   7        9.68        2.86      7.20 o 
  11  10   7       17.73       19.64      9.54 o 
  12  10   7       11.06       -3.94      9.87 o 
   1  11   7       42.02       47.12      5.85 o 
   2  11   7        2.53       -4.20      5.23 o 
   3  11   7       21.17       19.96      6.30 o 
   4  11   7       10.51        3.25      6.31 o 
   5  11   7        3.02       -3.71      6.84 o 
   6  11   7        9.81        2.56      7.10 o 
   7  11   7       20.71       22.65     10.96 o 
   8  11   7        0.22       -0.55      9.22 o 
   9  11   7       11.72       11.51      9.95 o 
  10  11   7        0.30        6.63      9.49 o 
   0  12   7        2.49       10.21      7.89 o 
   1  12   7        0.19       -5.78      5.78 o 
   2  12   7        4.46        5.78      6.05 o 
   3  12   7       30.26       26.37      6.92 o 
   4  12   7        2.39       -7.09      7.09 o 
   5  12   7       18.79       23.86     11.90 o 
   6  12   7        3.41      -10.35     10.35 o 
   0   0   8      182.25      188.98     13.99 o 
   1   0   8     4396.26     4213.09     50.49 o 
   2   0   8     4122.53     4045.90     56.21 o 
   3   0   8     1188.95     1285.56     19.58 o 
   4   0   8      255.06      274.61      8.16 o 
   5   0   8      440.56      382.70     11.85 o 
   6   0   8      761.76      954.40     19.87 o 
   7   0   8      570.07      447.77     13.40 o 
   8   0   8        9.17        5.73      4.59 o 
   9   0   8     3594.70     3558.13     97.48 o 
  10   0   8     4835.99     5143.63    133.83 o 
  11   0   8     1725.88     1693.55     60.41 o 
  12   0   8      179.62      169.01     22.05 o 
  13   0   8      938.95      881.74     45.75 o 
  14   0   8      320.77      266.43     27.18 o 
  15   0   8       50.11       14.66     18.20 o 
  16   0   8       49.70       83.01     21.56 o 
  17   0   8        3.87        5.31     19.30 o 
  18   0   8       64.41      101.64     24.68 o 
  19   0   8        0.70       -0.37     18.51 o 
  20   0   8       11.34       -6.66     20.64 o 
  21   0   8       28.18       19.36     24.00 o 
   1   1   8      149.93      217.08      5.36 o 
   2   1   8     1022.59     1148.63     11.70 o 
   3   1   8      474.62      624.67      7.27 o 
   4   1   8      292.41      270.27      6.29 o 
   5   1   8     2268.57     2586.74     24.32 o 
   6   1   8     1415.72     1520.52     15.87 o 
   7   1   8       13.80        8.66      2.44 o 
   8   1   8      509.21      613.79     12.14 o 
   9   1   8       29.42       29.10      5.23 o 
  10   1   8      450.37      449.18     16.62 o 
  11   1   8       13.09       17.25      7.56 o 
  12   1   8        0.61        4.84      7.51 o 
  13   1   8       27.54       16.22      8.26 o 
  14   1   8       96.51      116.01     11.24 o 
  15   1   8      361.00      326.22     24.04 o 
  16   1   8       18.22       25.99     11.28 o 
  17   1   8      100.84       83.35     11.57 o 
  18   1   8      191.07      238.98     21.84 o 
  19   1   8       39.49       21.06     15.24 o 
  20   1   8       54.17       62.24     17.02 o 
  21   1   8        0.43        2.73     15.01 o 
   0   2   8     1055.37     1292.53     15.65 o 
   1   2   8      862.69      857.94     10.44 o 
   2   2   8     2104.40     2238.94     18.31 o 
   3   2   8      269.02      320.99      4.72 o 
   4   2   8     1198.29     1272.98     13.82 o 
   5   2   8      641.92      792.00     10.00 o 
   6   2   8        6.19        2.11      2.09 o 
   7   2   8       51.96       43.51      2.92 o 
   8   2   8      570.48      619.50     11.93 o 
   9   2   8      362.35      381.79      9.85 o 
  10   2   8       68.53       57.29      8.51 o 
  11   2   8      418.73      467.87     17.79 o 
  12   2   8      380.64      336.11     15.99 o 
  13   2   8      152.27      157.33     12.00 o 
  14   2   8        4.25        2.14      8.18 o 
  15   2   8      347.18      311.69     16.78 o 
  16   2   8        4.16       -8.02     11.28 o 
  17   2   8       18.98       21.70      9.49 o 
  18   2   8        7.23       -1.12      9.44 o 
  19   2   8      146.35      161.13     20.21 o 
  20   2   8        7.04      -13.38     14.76 o 
   1   3   8     3406.01     3507.83     39.13 o 
   2   3   8        0.85       -0.11      2.16 o 
   3   3   8      675.74      721.90      8.85 o 
   4   3   8     1494.42     1348.78     13.43 o 
   5   3   8      871.52      941.73     10.08 o 
   6   3   8      136.01      102.83      3.71 o 
   7   3   8      178.08      166.40      5.44 o 
   8   3   8      900.72      938.00     14.63 o 
   9   3   8      255.66      284.91      8.81 o 
  10   3   8     1661.10     1778.54     29.13 o 
  11   3   8      581.39      635.63     16.29 o 
  12   3   8       29.26       18.24     14.20 o 
  13   3   8      516.21      530.78     20.48 o 
  14   3   8        3.10        2.40      8.28 o 
  15   3   8       12.27        5.43      8.50 o 
  16   3   8      133.94      158.12     13.67 o 
  17   3   8        2.69       -8.62      8.62 o 
  18   3   8       80.24       96.24     15.42 o 
  19   3   8        4.85       -2.42     10.16 o 
  20   3   8       15.42       15.09     14.59 o 
   0   4   8     3769.50     4237.61     52.68 o 
   1   4   8     1268.07     1372.34     21.66 o 
   2   4   8       47.99       25.74      2.50 o 
   3   4   8        0.78       -1.10      2.31 o 
   4   4   8      165.63      143.65      4.18 o 
   5   4   8     5778.00     5920.23     46.74 o 
   6   4   8      457.05      496.15      8.83 o 
   7   4   8      209.75      181.49      6.71 o 
   8   4   8        2.07       -0.48      4.11 o 
   9   4   8      509.75      473.21     10.27 o 
  10   4   8      251.61      229.00      9.08 o 
  11   4   8        0.51       -1.71      4.97 o 
  12   4   8        8.40       12.77      5.51 o 
  13   4   8       66.06       82.45      7.36 o 
  14   4   8       82.77      103.28      8.11 o 
  15   4   8       43.45       25.66      7.64 o 
  16   4   8      116.24      135.21     13.54 o 
  17   4   8       74.18       70.19     15.12 o 
  18   4   8        0.07      -11.53     11.53 o 
  19   4   8       50.65       65.44     18.26 o 
  20   4   8        0.22        3.30     13.75 o 
   1   5   8      257.14      219.52      7.92 o 
   2   5   8      116.43      123.88      4.31 o 
   3   5   8      342.73      345.93      6.87 o 
   4   5   8      679.16      733.47     12.94 o 
   5   5   8      262.01      222.58      6.21 o 
   6   5   8        2.83       10.93      3.39 o 
   7   5   8      429.00      393.98      9.94 o 
   8   5   8       37.81       27.92      5.75 o 
   9   5   8       91.21       87.52      5.98 o 
  10   5   8       13.18       22.50      6.56 o 
  11   5   8       87.68       87.93     12.36 o 
  12   5   8      263.88      218.33     11.25 o 
  13   5   8        0.33        3.14      6.24 o 
  14   5   8       28.82       31.01      7.50 o 
  15   5   8       10.74        4.74      7.35 o 
  16   5   8        4.71       -5.65      7.05 o 
  17   5   8        9.74        5.87      7.81 o 
  18   5   8        1.88       -0.56      7.95 o 
  19   5   8        1.77       -3.88     13.88 o 
   0   6   8     1336.20     1428.21     20.91 o 
   1   6   8       48.97       42.75      4.00 o 
   2   6   8      181.70      127.94      5.89 o 
   3   6   8      391.02      420.96      8.38 o 
   4   6   8     2233.94     2250.01     24.83 o 
   5   6   8      303.33      327.68      8.25 o 
   6   6   8       82.21       70.19      6.29 o 
   7   6   8      559.33      519.73     12.52 o 
   8   6   8      101.19       93.90      7.58 o 
   9   6   8        5.38        0.91      7.22 o 
  10   6   8      466.05      532.60     16.33 o 
  11   6   8       60.70       55.86      7.90 o 
  12   6   8      201.79      213.84     11.53 o 
  13   6   8       59.34       47.33      8.30 o 
  14   6   8      129.07      100.51     10.18 o 
  15   6   8      204.02      218.50     13.07 o 
  16   6   8       57.24       67.13     11.78 o 
  17   6   8       18.66       21.85      9.05 o 
  18   6   8        4.23       -1.72      8.63 o 
   1   7   8      940.53      938.21      9.60 o 
   2   7   8        6.77        3.46      3.38 o 
   3   7   8       22.52       16.99      3.72 o 
   4   7   8      667.36      611.84     12.11 o 
   5   7   8      296.35      331.44      9.01 o 
   6   7   8      305.78      299.59      9.71 o 
   7   7   8       87.72       77.29      6.13 o 
   8   7   8      544.25      565.73     14.69 o 
   9   7   8       17.70       22.11      7.06 o 
  10   7   8        4.44       -3.88      6.33 o 
  11   7   8        6.23       -6.48      6.48 o 
  12   7   8        2.66       -6.61      6.61 o 
  13   7   8        2.04       -0.77      7.01 o 
  14   7   8       20.47       12.11      9.36 o 
  15   7   8        0.27        4.50      8.11 o 
  16   7   8        5.11       11.58      8.42 o 
  17   7   8        9.18       13.22      9.14 o 
   0   8   8      210.03      191.46      9.20 o 
   1   8   8      303.76      299.22      6.81 o 
   2   8   8        3.40       -2.45      3.33 o 
   3   8   8       38.99       51.14      5.05 o 
   4   8   8        0.61        1.67      4.55 o 
   5   8   8      177.57      181.48      8.26 o 
   6   8   8      279.86      282.22      8.86 o 
   7   8   8      195.27      202.34      9.33 o 
   8   8   8       24.83       38.48      6.31 o 
   9   8   8       10.06       13.37      5.83 o 
  10   8   8        2.49       -0.95      5.99 o 
  11   8   8        5.95       -5.86      6.11 o 
  12   8   8       22.80       20.92      8.00 o 
  13   8   8        1.26       -6.40      8.87 o 
  14   8   8        0.00       -7.59     15.71 o 
  15   8   8        6.36       -9.15      9.48 o 
  16   8   8        0.08        2.07     10.28 o 
   1   9   8        0.16       -1.89      4.58 o 
   2   9   8        0.01       -0.48      4.73 o 
   3   9   8       20.52       14.81      5.86 o 
   4   9   8       78.41       77.58      7.49 o 
   5   9   8       38.89       36.52      6.69 o 
   6   9   8       25.11       16.09      6.17 o 
   7   9   8        0.01       -1.45      5.77 o 
   8   9   8       30.63       35.91      7.42 o 
   9   9   8       82.10       68.34      8.51 o 
  10   9   8       19.40       31.25      7.67 o 
  11   9   8       11.80       12.40      7.26 o 
  12   9   8        0.69       -3.90      7.03 o 
  13   9   8       68.11       93.56     10.15 o 
  14   9   8       19.26        3.04      9.43 o 
   0  10   8      247.17      280.89     12.78 o 
   1  10   8       46.57       39.20      5.84 o 
   2  10   8       78.40       81.00      6.98 o 
   3  10   8       51.34       52.44      6.97 o 
   4  10   8       27.09       10.79      6.26 o 
   5  10   8        0.56       -6.28      6.28 o 
   6  10   8        3.55       -6.38      6.38 o 
   7  10   8        0.24       -7.51      7.51 o 
   8  10   8       11.72       23.02      7.45 o 
   9  10   8       19.66       24.89      7.72 o 
  10  10   8       66.70       76.78      9.39 o 
  11  10   8       12.23        7.78      9.90 o 
  12  10   8       35.07       43.77     10.71 o 
   1  11   8        4.68        4.90      5.11 o 
   2  11   8       26.68        6.98      5.78 o 
   3  11   8       10.57       -0.69      5.56 o 
   4  11   8        0.01       -6.67      6.67 o 
   5  11   8        0.32       -6.92      6.92 o 
   6  11   8       14.37       15.97      7.77 o 
   7  11   8        0.17       -7.57      7.57 o 
   8  11   8        9.47        2.27     14.86 o 
   9  11   8        7.17        7.56      9.79 o 
   0  12   8        6.33        0.42      7.71 o 
   1  12   8       10.24       16.43      7.37 o 
   2  12   8        0.06       -4.61      6.14 o 
   3  12   8        0.02       -6.36      6.36 o 
   4  12   8        0.78        3.32      7.96 o 
   5  12   8       49.72       44.59     13.05 o 
   1   1   9     3825.99     3995.22     37.17 o 
   2   1   9     2189.19     2265.66     21.86 o 
   3   1   9      287.51      403.74      5.70 o 
   4   1   9     1113.67     1073.28     19.93 o 
   5   1   9      805.62     1081.98     14.07 o 
   6   1   9       31.91       50.14      4.10 o 
   7   1   9       35.44       45.27      4.16 o 
   8   1   9      999.68      983.23     13.97 o 
   9   1   9       51.96       69.40      4.74 o 
  10   1   9      185.48      162.66     13.84 o 
  11   1   9      545.99      576.16     19.97 o 
  12   1   9        2.27       -1.40      7.68 o 
  13   1   9       45.02       51.82      9.54 o 
  14   1   9       48.59       49.17      9.57 o 
  15   1   9       39.53       40.10      9.76 o 
  16   1   9       57.45       68.94     11.39 o 
  17   1   9        5.28       -8.83      8.83 o 
  18   1   9      119.72      153.67     19.78 o 
  19   1   9       15.49       17.01     14.84 o 
  20   1   9       39.71       54.91     17.35 o 
   0   2   9     7156.13     7194.83     82.56 o 
   1   2   9     1197.32     1442.33     15.89 o 
   2   2   9     3016.95     2751.96     24.62 o 
   3   2   9       18.08       32.05      2.16 o 
   4   2   9       14.59       34.89      3.05 o 
   5   2   9     1327.23     1275.73     16.25 o 
   6   2   9       36.59       53.08      4.25 o 
   7   2   9       96.56       81.97      3.57 o 
   8   2   9      100.77      113.29      4.43 o 
   9   2   9     1530.38     1541.78     18.26 o 
  10   2   9     2156.58     2132.07     31.66 o 
  11   2   9       45.03       38.23      5.98 o 
  12   2   9     2078.73     1937.00     39.39 o 
  13   2   9      619.74      628.95     22.03 o 
  14   2   9      832.77      872.72     26.06 o 
  15   2   9       89.29      100.37     11.72 o 
  16   2   9       33.25       56.98     11.30 o 
  17   2   9       21.21       13.12      9.87 o 
  18   2   9        0.01       -5.86     11.63 o 
  19   2   9       48.71       26.34     15.22 o 
  20   2   9        0.84       -9.78     13.95 o 
   1   3   9      501.12      600.21     20.76 o 
   2   3   9      109.41      103.02      4.63 o 
   3   3   9      241.58      252.15      4.40 o 
   4   3   9       34.41       30.19      2.49 o 
   5   3   9      118.03      108.99      4.15 o 
   6   3   9      155.17      143.38      4.53 o 
   7   3   9       43.99       41.36      3.30 o 
   8   3   9      320.29      342.76      8.32 o 
   9   3   9       32.46       32.88      4.37 o 
  10   3   9       85.61       83.07      5.77 o 
  11   3   9      368.44      296.63     11.50 o 
  12   3   9        0.40       -5.69      5.69 o 
  13   3   9      205.95      197.64     10.72 o 
  14   3   9       93.38       90.47      8.70 o 
  15   3   9       38.72       40.96     10.95 o 
  16   3   9       96.47       89.97     11.96 o 
  17   3   9        2.95       15.11      9.54 o 
  18   3   9        6.96       -0.84     10.18 o 
  19   3   9        0.37        7.15     17.57 o 
  20   3   9        7.54       -1.40     21.16 o 
   0   4   9      330.08      367.61     13.10 o 
   1   4   9      719.73      654.26     12.44 o 
   2   4   9        0.32       -1.87      3.46 o 
   3   4   9      125.74      106.82      4.53 o 
   4   4   9     3218.54     3056.97     26.09 o 
   5   4   9      451.51      563.22      8.50 o 
   6   4   9      253.54      285.30      6.67 o 
   7   4   9       36.20       49.00      4.73 o 
   8   4   9      106.35      120.50      6.96 o 
   9   4   9       26.19       25.82      4.63 o 
  10   4   9      355.89      383.47     10.49 o 
  11   4   9      136.25      145.98      9.10 o 
  12   4   9      327.46      351.99     13.47 o 
  13   4   9       31.29       37.96      7.22 o 
  14   4   9      113.92      108.76      9.22 o 
  15   4   9       22.00       18.43      7.23 o 
  16   4   9        8.87       -7.74      7.74 o 
  17   4   9        0.70        3.25      8.27 o 
  18   4   9        4.81      -12.19     12.19 o 
  19   4   9       14.11      -13.08     22.11 o 
   1   5   9       36.27       29.38      3.57 o 
   2   5   9      140.06      140.04      6.22 o 
   3   5   9     1243.10     1241.37     14.62 o 
   4   5   9      373.51      346.41      7.22 o 
   5   5   9      158.32      122.47      9.28 o 
   6   5   9     2636.19     2707.81     30.45 o 
   7   5   9       56.64       49.68      4.89 o 
   8   5   9     1026.99     1117.01     19.76 o 
   9   5   9      622.34      596.17     14.81 o 
  10   5   9      158.39      165.13     12.97 o 
  11   5   9       93.94      102.27      8.30 o 
  12   5   9       11.08        8.46      6.19 o 
  13   5   9       86.36       89.01      8.88 o 
  14   5   9        2.38        0.66     10.31 o 
  15   5   9      206.71      241.07     12.89 o 
  16   5   9       41.99       29.00      9.62 o 
  17   5   9       25.77       15.97     10.72 o 
  18   5   9       91.94       96.77     17.87 o 
   0   6   9       18.34       31.07      5.29 o 
   1   6   9       23.53       30.30      3.94 o 
   2   6   9       43.54       39.88      4.94 o 
   3   6   9       11.64       15.86      3.84 o 
   4   6   9      989.47     1035.13     17.01 o 
   5   6   9      737.64      696.12     14.50 o 
   6   6   9      190.81      187.18      6.91 o 
   7   6   9      595.08      537.09     18.72 o 
   8   6   9      255.60      277.93     13.17 o 
   9   6   9        5.01       -5.35      5.92 o 
  10   6   9      130.33      119.21      9.10 o 
  11   6   9       36.04       34.77      7.38 o 
  12   6   9       39.35       44.33      7.61 o 
  13   6   9       12.15       18.28      7.26 o 
  14   6   9       11.01       14.29      7.95 o 
  15   6   9        0.48        1.11      7.51 o 
  16   6   9       52.03       90.47     10.18 o 
  17   6   9       27.80       26.51     11.53 o 
  18   6   9        8.21       -6.33     14.32 o 
   1   7   9      131.62      123.45      6.51 o 
   2   7   9      323.52      286.46      9.41 o 
   3   7   9       26.33       19.24      5.38 o 
   4   7   9      292.23      332.05      8.85 o 
   5   7   9       10.08       20.44      4.89 o 
   6   7   9       82.29       92.17      6.42 o 
   7   7   9      104.09      118.53      6.95 o 
   8   7   9       85.45       99.49      7.27 o 
   9   7   9        5.09        3.18      7.27 o 
  10   7   9       19.20       16.76      7.82 o 
  11   7   9       13.21        9.51      7.19 o 
  12   7   9       64.77       69.18      9.23 o 
  13   7   9        1.12        5.82      7.50 o 
  14   7   9       55.17       54.41      9.51 o 
  15   7   9        3.05       10.95     10.58 o 
  16   7   9       78.06       63.00     12.14 o 
  17   7   9        0.00       -9.63     14.75 o 
   0   8   9      704.61      734.16     25.65 o 
   1   8   9      352.53      299.93      9.19 o 
   2   8   9      121.19      132.31     10.28 o 
   3   8   9       77.47       41.43      6.09 o 
   4   8   9        8.24        7.60      5.64 o 
   5   8   9      235.98      230.50     10.14 o 
   6   8   9      148.68      141.65      8.77 o 
   7   8   9       86.02       79.07      7.00 o 
   8   8   9       17.93       22.10      6.94 o 
   9   8   9        6.77       14.12      6.57 o 
  10   8   9       18.46       24.79      7.99 o 
  11   8   9        4.33        3.48      7.01 o 
  12   8   9      126.42      124.35     13.66 o 
  13   8   9        8.61        2.83      9.71 o 
  14   8   9       62.96       78.07     12.91 o 
  15   8   9        0.60       -9.88      9.94 o 
   1   9   9        4.76        3.32      4.95 o 
   2   9   9      483.36      540.39     14.42 o 
   3   9   9       26.55       21.93      6.55 o 
   4   9   9       14.01        6.27      6.09 o 
   5   9   9        2.25        7.46      5.88 o 
   6   9   9       48.28       45.38      7.98 o 
   7   9   9       26.65       19.84      7.20 o 
   8   9   9       38.78       33.54      7.64 o 
   9   9   9        2.94        2.21      6.83 o 
  10   9   9        9.45        5.31      7.00 o 
  11   9   9       16.07       13.78      7.56 o 
  12   9   9        3.13       -5.78      7.26 o 
  13   9   9       14.21       17.19      8.40 o 
   0  10   9       27.18       24.77      7.48 o 
   1  10   9        9.64        0.39      5.15 o 
   2  10   9        0.01       -4.02      5.24 o 
   3  10   9       28.86       17.15      6.08 o 
   4  10   9        8.25       -1.29      6.25 o 
   5  10   9       20.28       20.13      6.92 o 
   6  10   9       57.48       37.13      8.35 o 
   7  10   9        3.34       -2.38      7.03 o 
   8  10   9        3.83       -5.88      7.66 o 
   9  10   9        6.52        7.52      7.41 o 
  10  10   9       65.77       81.58      9.78 o 
  11  10   9       21.34       21.11      9.28 o 
   1  11   9       34.45       31.72      5.87 o 
   2  11   9       16.46       19.35      6.18 o 
   3  11   9        0.12        0.48      5.86 o 
   4  11   9       36.22       40.17      7.82 o 
   5  11   9        3.75       -7.10      7.10 o 
   6  11   9       33.70       37.11      8.78 o 
   7  11   9        1.07       -6.20      8.10 o 
   8  11   9       44.78       53.23     10.57 o 
   0  12   9       33.41       32.05      8.91 o 
   1  12   9        4.98        1.11      5.88 o 
   2  12   9        0.07       -5.63      5.63 o 
   3  12   9       37.73       45.62     10.23 o 
   0   0  10     6301.92     6728.95    159.72 o 
   1   0  10     3386.66     3684.39     46.43 o 
   2   0  10      146.81      135.65      6.61 o 
   3   0  10      643.87      618.25     15.34 o 
   4   0  10      647.63      861.54     19.10 o 
   5   0  10      741.54      847.79     19.20 o 
   6   0  10      553.93      686.73     17.51 o 
   7   0  10     2409.73     2633.85     43.20 o 
   8   0  10     1600.82     1805.02     33.22 o 
   9   0  10      593.94      589.20     17.97 o 
  10   0  10      442.79      497.92     31.64 o 
  11   0  10      620.67      733.87     39.82 o 
  12   0  10      532.38      507.63     35.18 o 
  13   0  10      234.98      198.69     24.31 o 
  14   0  10      214.42      173.40     24.00 o 
  15   0  10      311.24      302.53     29.87 o 
  16   0  10      348.88      378.14     35.55 o 
  17   0  10      423.21      413.51     38.30 o 
  18   0  10      152.50      196.61     30.60 o 
  19   0  10      122.45      130.89     28.77 o 
  20   0  10       31.37       64.56     25.04 o 
   1   1  10       43.75       36.15      3.07 o 
   2   1  10      112.17      117.77      4.35 o 
   3   1  10     2237.07     2266.44     21.02 o 
   4   1  10      719.04      798.48     12.51 o 
   5   1  10       67.94       93.47      4.81 o 
   6   1  10      383.11      383.92     10.10 o 
   7   1  10      180.24      172.47      7.18 o 
   8   1  10      136.93      140.74      7.05 o 
   9   1  10     2656.17     2776.03     44.91 o 
  10   1  10       48.76       41.96      3.46 o 
  11   1  10      272.84      271.52     10.62 o 
  12   1  10        9.75        5.73     11.10 o 
  13   1  10      149.46      147.96     39.18 o 
  14   1  10      159.65      121.03     26.14 o 
  15   1  10       50.35       48.13     13.64 o 
  16   1  10        5.14       15.58     13.78 o 
  17   1  10        5.41        6.65     13.34 o 
  18   1  10        0.41      -11.72     14.04 o 
  19   1  10        0.06       -0.50     14.30 o 
  20   1  10       13.24       19.11     16.22 o 
   0   2  10        0.32        3.92      3.12 o 
   1   2  10      906.80     1007.95     11.93 o 
   2   2  10     1081.01     1106.26     12.37 o 
   3   2  10      235.22      361.79      5.86 o 
   4   2  10      390.11      426.09      7.76 o 
   5   2  10       40.97       51.60      4.48 o 
   6   2  10      154.32      172.79      9.39 o 
   7   2  10      303.90      271.58      9.10 o 
   8   2  10      287.26      280.88      7.48 o 
   9   2  10      420.92      353.12      7.52 o 
  10   2  10       22.39       19.60      3.34 o 
  11   2  10      126.00      121.02      9.77 o 
  12   2  10      156.28      148.18      8.98 o 
  13   2  10      159.13      144.96      8.97 o 
  14   2  10        5.16       -7.23      8.78 o 
  15   2  10      161.19      152.64     14.58 o 
  16   2  10        1.75       -8.90      8.90 o 
  17   2  10        5.51       -7.35      9.51 o 
  18   2  10       28.09       27.23     15.21 o 
  19   2  10        1.52       -4.75     13.92 o 
  20   2  10        6.04       40.87     17.11 o 
   1   3  10     3238.94     3228.56     34.61 o 
   2   3  10      126.58      156.95      5.05 o 
   3   3  10       10.14        5.02      1.85 o 
   4   3  10       23.41       22.02      2.47 o 
   5   3  10        0.25        1.05      2.52 o 
   6   3  10       29.83       49.48      4.23 o 
   7   3  10       35.73       43.87      4.59 o 
   8   3  10      120.65      126.92      5.17 o 
   9   3  10      529.74      508.09      9.84 o 
  10   3  10       26.77       42.87      6.29 o 
  11   3  10      103.06       97.43      7.79 o 
  12   3  10       10.07        2.66      6.73 o 
  13   3  10      760.48      782.17     26.24 o 
  14   3  10        1.43        0.23      6.79 o 
  15   3  10      111.62      121.55      9.70 o 
  16   3  10       16.74       -6.29     10.11 o 
  17   3  10       31.96       15.52     11.88 o 
  18   3  10       11.31        7.50     10.36 o 
  19   3  10        2.01       12.24     14.94 o 
   0   4  10      426.62      476.20     14.69 o 
   1   4  10       61.22       74.45      5.70 o 
   2   4  10       32.63       18.58      4.32 o 
   3   4  10       58.53       52.52      4.61 o 
   4   4  10      163.65      161.51      4.28 o 
   5   4  10      196.93      203.71      5.48 o 
   6   4  10        7.44        5.18      2.69 o 
   7   4  10      575.61      558.63     17.69 o 
   8   4  10       56.06       63.66      6.84 o 
   9   4  10      135.16      135.89      6.77 o 
  10   4  10       77.47       90.98      7.16 o 
  11   4  10      187.52      206.61     13.75 o 
  12   4  10        2.46        0.51      5.50 o 
  13   4  10        1.34        7.82      6.25 o 
  14   4  10        1.22        2.27      7.96 o 
  15   4  10      269.68      237.11     13.45 o 
  16   4  10       37.38       46.44     11.24 o 
  17   4  10       81.21       51.29     15.09 o 
  18   4  10        0.55      -16.45     22.48 o 
  19   4  10       21.97        8.17     14.76 o 
   1   5  10      116.95      115.84      5.35 o 
   2   5  10       11.87        8.56      4.09 o 
   3   5  10        9.84       14.59      3.83 o 
   4   5  10      148.50      143.86      7.70 o 
   5   5  10     1390.89     1402.03     16.77 o 
   6   5  10        4.58       13.76      4.14 o 
   7   5  10      123.21      101.36      5.02 o 
   8   5  10       16.09        7.09      4.31 o 
   9   5  10      237.52      224.83     11.45 o 
  10   5  10      112.94      134.69     10.88 o 
  11   5  10        1.75       -3.69      6.89 o 
  12   5  10        0.85       -3.61      6.76 o 
  13   5  10      221.76      239.96     14.11 o 
  14   5  10        0.27        2.33      7.49 o 
  15   5  10        0.37        3.34      8.12 o 
  16   5  10        2.24      -11.96     11.96 o 
  17   5  10        0.14      -24.73     24.92 o 
  18   5  10        0.15      -16.86     22.48 o 
   0   6  10       32.65       30.00      7.18 o 
   1   6  10        0.02        3.86      3.58 o 
   2   6  10      674.64      614.50     12.73 o 
   3   6  10     1173.55     1145.43     16.08 o 
   4   6  10      142.40      134.40      5.90 o 
   5   6  10      581.03      677.19     17.24 o 
   6   6  10      884.10      879.96     20.41 o 
   7   6  10     2728.23     2786.97     45.28 o 
   8   6  10       19.55       24.98      7.40 o 
   9   6  10        6.37        1.29      6.38 o 
  10   6  10       11.52       12.36      7.84 o 
  11   6  10       15.00       19.77      8.34 o 
  12   6  10        0.59       -7.41      7.41 o 
  13   6  10      111.80      108.94     11.98 o 
  14   6  10        1.30       -7.79      7.79 o 
  15   6  10      101.04      121.79     15.65 o 
  16   6  10        6.69       -8.98     13.95 o 
  17   6  10       33.05       44.49     17.06 o 
   1   7  10      543.97      488.14     11.22 o 
   2   7  10      212.72      218.86      6.88 o 
   3   7  10       25.15       31.20      5.82 o 
   4   7  10      283.15      278.78     10.53 o 
   5   7  10      864.54      786.77     17.11 o 
   6   7  10       66.53       74.70      7.59 o 
   7   7  10       66.58       68.85      8.06 o 
   8   7  10      118.97      107.44      8.73 o 
   9   7  10       14.29       25.97      7.44 o 
  10   7  10        2.53       -7.55      7.81 o 
  11   7  10      144.77      132.73     12.77 o 
  12   7  10        0.86        0.09      8.83 o 
  13   7  10      156.55      203.97     18.02 o 
  14   7  10        0.61        6.05     12.31 o 
  15   7  10       34.67       38.45     11.37 o 
  16   7  10        6.30      -12.55     14.14 o 
   0   8  10       32.99       23.46      7.60 o 
   1   8  10       57.48       42.79      5.75 o 
   2   8  10       14.35       10.21      5.01 o 
   3   8  10       10.32       20.54      5.61 o 
   4   8  10      104.17      105.44      8.22 o 
   5   8  10       61.21       63.74      7.32 o 
   6   8  10       16.80       27.85      6.61 o 
   7   8  10        3.73       -5.56      5.56 o 
   8   8  10        0.29       -6.44      6.44 o 
   9   8  10        0.16        0.25      6.41 o 
  10   8  10        6.58       -6.72      6.72 o 
  11   8  10       17.38       13.90      7.99 o 
  12   8  10       89.23      100.58     10.99 o 
  13   8  10        2.36        2.64     13.98 o 
  14   8  10        0.14        3.77     10.09 o 
  15   8  10        1.01       -6.46     10.38 o 
   1   9  10      289.05      302.11      9.55 o 
   2   9  10       21.30       25.84      5.73 o 
   3   9  10       29.08       45.06      6.58 o 
   4   9  10        0.02       -5.67      6.65 o 
   5   9  10       12.16       -0.96      5.94 o 
   6   9  10       18.75        4.61      6.18 o 
   7   9  10        4.71       -2.13      6.34 o 
   8   9  10        0.38        0.73      7.44 o 
   9   9  10       69.43       61.27      8.68 o 
  10   9  10        5.56       -6.79      6.79 o 
  11   9  10       25.59       22.98      8.72 o 
  12   9  10        9.70       15.51      8.17 o 
  13   9  10       48.30       68.85     10.07 o 
   0  10  10        0.37       -4.92      7.60 o 
   1  10  10       39.91       33.07      5.93 o 
   2  10  10        0.53       -3.12      5.23 o 
   3  10  10      101.31       95.27      8.02 o 
   4  10  10        3.63        7.23      6.47 o 
   5  10  10       78.16       97.19      8.83 o 
   6  10  10        0.04       -2.31      6.55 o 
   7  10  10      112.22      122.51     10.55 o 
   8  10  10        7.38       -5.49     10.09 o 
   9  10  10       75.95       85.83     11.36 o 
  10  10  10        0.71       -8.46      8.46 o 
  11  10  10       19.99       29.10      8.88 o 
   1  11  10       11.02        8.32      5.43 o 
   2  11  10        3.49       -2.77      6.02 o 
   3  11  10       15.62        7.37      6.50 o 
   4  11  10        9.97       -0.41      6.40 o 
   5  11  10        2.17       -4.77      7.59 o 
   6  11  10        9.18       14.61      8.10 o 
   7  11  10        2.35       -1.21      8.79 o 
   1   1  11      329.58      348.68      7.18 o 
   2   1  11      303.12      263.01      6.56 o 
   3   1  11      410.73      399.51      6.29 o 
   4   1  11     1447.17     1514.96     21.55 o 
   5   1  11       67.76       53.51      5.50 o 
   6   1  11      433.59      424.51     12.26 o 
   7   1  11     1268.12     1361.96     21.26 o 
   8   1  11     1485.82     1446.33     22.60 o 
   9   1  11       48.08       43.33      6.18 o 
  10   1  11       57.01       77.15      7.69 o 
  11   1  11       92.74       81.60      9.26 o 
  12   1  11      231.61      256.14     16.22 o 
  13   1  11       16.68       11.12     11.22 o 
  14   1  11      174.31      151.20     20.95 o 
  15   1  11      282.85      271.12     21.16 o 
  16   1  11        7.34       12.42     13.22 o 
  17   1  11       10.99       12.99     14.67 o 
  18   1  11       96.11      111.92     28.22 o 
  19   1  11        7.37       -3.74     14.68 o 
   0   2  11     3458.27     3323.45     42.70 o 
   1   2  11       73.70       58.91      3.25 o 
   2   2  11     1238.03     1405.94     14.37 o 
   3   2  11      845.99      817.85      9.61 o 
   4   2  11      149.95      139.29      4.66 o 
   5   2  11       27.31       20.41      3.87 o 
   6   2  11      140.65      147.61      6.61 o 
   7   2  11      977.27      901.76     16.29 o 
   8   2  11        1.54        6.66      5.18 o 
   9   2  11      107.28      116.54      6.95 o 
  10   2  11        9.34        6.28      3.99 o 
  11   2  11     1099.23     1121.31     28.10 o 
  12   2  11     1017.22     1099.29     24.00 o 
  13   2  11       31.52       18.25      7.47 o 
  14   2  11       79.05       83.08     14.79 o 
  15   2  11       63.53       79.53     15.21 o 
  16   2  11       13.55       30.69     19.39 o 
  17   2  11       94.71      105.70     17.59 o 
  18   2  11        4.33        4.94     13.71 o 
  19   2  11        3.76        6.66     15.97 o 
   1   3  11      258.69      241.33      6.19 o 
   2   3  11        0.39        3.92      2.47 o 
   3   3  11       66.83       71.14      3.81 o 
   4   3  11      469.90      506.17      7.53 o 
   5   3  11     1385.75     1442.94     15.93 o 
   6   3  11       17.56       20.73      4.11 o 
   7   3  11        0.39        2.14      4.67 o 
   8   3  11       34.01       26.93      4.89 o 
   9   3  11       65.72       64.88      5.39 o 
  10   3  11      300.60      272.09      8.87 o 
  11   3  11      492.02      446.44     17.78 o 
  12   3  11        6.36        3.95      5.55 o 
  13   3  11       13.74       10.65      6.05 o 
  14   3  11       72.36       58.09     11.32 o 
  15   3  11        6.53       -8.68      8.68 o 
  16   3  11      100.66      104.93     13.36 o 
  17   3  11        2.17       -4.78      9.65 o 
  18   3  11        4.48        6.13     11.08 o 
  19   3  11        9.66       11.59     14.56 o 
   0   4  11       66.03       59.10      6.95 o 
   1   4  11        3.71        0.74      3.85 o 
   2   4  11      228.11      220.91      7.33 o 
   3   4  11      104.64       97.43      4.78 o 
   4   4  11      816.14      867.51     12.05 o 
   5   4  11      513.87      512.55      8.10 o 
   6   4  11        1.30       -3.33      3.33 o 
   7   4  11     1445.10     1341.01     17.02 o 
   8   4  11     1375.14     1374.52     26.58 o 
   9   4  11      148.07      184.66     10.03 o 
  10   4  11      384.32      379.41     12.03 o 
  11   4  11      192.56      191.48     16.27 o 
  12   4  11       99.57       95.46      8.34 o 
  13   4  11       17.86       13.10      7.01 o 
  14   4  11      317.71      273.88     16.50 o 
  15   4  11        0.57       -1.19      9.17 o 
  16   4  11       44.26       48.49     17.33 o 
  17   4  11       16.72       13.39     10.74 o 
  18   4  11        8.66        2.12     16.80 o 
   1   5  11      635.08      618.05     12.09 o 
   2   5  11      445.15      371.75      9.11 o 
   3   5  11      156.32      191.63      7.41 o 
   4   5  11      219.93      194.69      5.94 o 
   5   5  11      547.27      558.26     10.73 o 
   6   5  11     2290.85     2324.95     27.81 o 
   7   5  11       23.99       34.76      5.31 o 
   8   5  11      322.55      340.21     11.36 o 
   9   5  11      132.35      118.88      9.43 o 
  10   5  11       56.81       54.34      8.66 o 
  11   5  11        0.05       -8.00      8.00 o 
  12   5  11       21.45       27.49      8.57 o 
  13   5  11       50.12       49.78      9.63 o 
  14   5  11       49.14       37.40     14.93 o 
  15   5  11        1.31      -11.53     11.53 o 
  16   5  11       23.64        4.68     13.34 o 
  17   5  11        7.82        0.97     14.70 o 
  18   5  11       51.09       60.25     18.15 o 
   0   6  11        8.69       -3.44      7.02 o 
   1   6  11        3.74        1.99      4.50 o 
   2   6  11      364.59      373.86      9.35 o 
   3   6  11       95.16       85.70      5.18 o 
   4   6  11      128.92      151.26      6.43 o 
   5   6  11      357.72      354.65     17.00 o 
   6   6  11       11.08        5.12      6.79 o 
   7   6  11      115.30      137.93      9.69 o 
   8   6  11      142.34      125.46     12.68 o 
   9   6  11       66.85       72.26      9.09 o 
  10   6  11      433.56      439.46     18.87 o 
  11   6  11       26.63       22.47      9.01 o 
  12   6  11        5.18       -2.35      8.00 o 
  13   6  11        3.77       -5.80      8.12 o 
  14   6  11       84.85       80.48     20.16 o 
  15   6  11        0.04        7.07     14.19 o 
  16   6  11       13.07        3.43     13.82 o 
  17   6  11        4.02       -8.88     14.38 o 
   1   7  11      170.26      164.90      7.76 o 
   2   7  11        4.78        7.68      4.70 o 
   3   7  11      302.70      248.76     12.11 o 
   4   7  11       13.20        5.83      5.76 o 
   5   7  11        1.59        2.60      5.86 o 
   6   7  11        5.02       10.27      6.13 o 
   7   7  11        7.59       -3.69      6.40 o 
   8   7  11       10.90        2.42      8.54 o 
   9   7  11       40.20       30.40      8.64 o 
  10   7  11        2.18       -7.99      7.99 o 
  11   7  11       40.91       59.29     11.06 o 
  12   7  11       71.57       81.44     12.21 o 
  13   7  11       59.01       70.39     12.22 o 
  14   7  11       14.26        4.36     14.62 o 
  15   7  11        1.25       -9.84     14.73 o 
   0   8  11      181.42      174.07     12.78 o 
   1   8  11       13.40        0.27      5.01 o 
   2   8  11      272.31      263.82      9.29 o 
   3   8  11      257.30      255.41      9.92 o 
   4   8  11       10.96        3.97      6.07 o 
   5   8  11       22.02       11.33      6.12 o 
   6   8  11       89.20       77.78      8.01 o 
   7   8  11       31.78       20.18      6.81 o 
   8   8  11       39.46       39.24      9.08 o 
   9   8  11       20.66        8.59      9.76 o 
  10   8  11       19.12       26.33      8.62 o 
  11   8  11       37.37       31.15      9.20 o 
  12   8  11      118.12      119.92     11.92 o 
  13   8  11       41.20       39.25     12.36 o 
  14   8  11      116.74      170.99     51.67 o 
   1   9  11        8.74        8.28      5.34 o 
   2   9  11       96.02       86.13      6.92 o 
   3   9  11        0.07        5.86      5.30 o 
   4   9  11        1.44        0.19      6.22 o 
   5   9  11       11.46        1.99      6.29 o 
   6   9  11       12.60        7.23      6.72 o 
   7   9  11        7.38        5.11      6.56 o 
   8   9  11       12.44       25.18      9.14 o 
   9   9  11        8.78       13.08      8.73 o 
  10   9  11       24.90       32.44      9.81 o 
  11   9  11       26.02       18.65      8.42 o 
  12   9  11       10.62       -2.30      9.23 o 
   0  10  11       25.65       22.98      7.91 o 
   1  10  11        1.74       -4.95      4.95 o 
   2  10  11       11.75        3.89      5.72 o 
   3  10  11        0.92       -5.64      5.64 o 
   4  10  11        0.03        3.97      6.87 o 
   5  10  11       11.55       14.01      7.02 o 
   6  10  11        0.15       -6.89      6.89 o 
   7  10  11        8.22        8.58      7.78 o 
   8  10  11        1.47       -2.20      8.50 o 
   9  10  11       20.49       12.38      9.31 o 
  10  10  11        0.20       -8.60      8.80 o 
   1  11  11        0.32       -3.58      5.60 o 
   2  11  11        9.67        3.76      6.34 o 
   3  11  11        8.18       12.26      6.92 o 
   4  11  11       48.97       59.99      8.16 o 
   5  11  11        6.43        1.69      6.83 o 
   6  11  11       26.17       36.37      9.15 o 
   0   0  12     1808.46     1543.42     34.29 o 
   1   0  12      945.93      940.67     21.92 o 
   2   0  12     3717.78     4254.03     54.06 o 
   3   0  12      874.84      856.84     17.26 o 
   4   0  12     1166.91     1136.99     28.27 o 
   5   0  12       83.63      106.35      9.96 o 
   6   0  12       78.77       93.92     12.25 o 
   7   0  12     2220.77     2192.61     49.78 o 
   8   0  12     2281.63     2319.82     53.54 o 
   9   0  12      506.39      474.46     26.23 o 
  10   0  12      292.34      308.29     20.40 o 
  11   0  12      670.35      630.16     36.65 o 
  12   0  12     2235.52     2184.94     75.92 o 
  13   0  12      226.36      205.96     25.84 o 
  14   0  12        0.18      -16.25     16.25 o 
  15   0  12        2.34       -8.55     16.25 o 
  16   0  12      196.66      255.37     32.01 o 
  17   0  12       96.28      140.97     26.45 o 
  18   0  12       35.43       61.93     23.88 o 
  19   0  12        2.29       -7.63     19.12 o 
   1   1  12     1102.10     1184.80     13.54 o 
   2   1  12       94.83      133.53      5.07 o 
   3   1  12      887.82      875.72     11.43 o 
   4   1  12      613.60      681.45     12.48 o 
   5   1  12       18.87       17.30      5.08 o 
   6   1  12        7.07       -4.75      4.75 o 
   7   1  12       78.82       85.66      7.36 o 
   8   1  12      152.76      132.29      8.75 o 
   9   1  12        0.46       -5.42      5.42 o 
  10   1  12      171.27      162.29     11.45 o 
  11   1  12       26.89       32.54     10.87 o 
  12   1  12      143.02      133.95     15.09 o 
  13   1  12       10.83       17.96     11.94 o 
  14   1  12        3.50       -0.45     11.75 o 
  15   1  12      103.02      129.01     17.41 o 
  16   1  12      112.28      152.94     23.39 o 
  17   1  12        7.17       10.90     13.90 o 
  18   1  12       38.43       39.27     15.48 o 
  19   1  12        2.12      -13.96     13.96 o 
   0   2  12      246.90      297.77     11.69 o 
   1   2  12       25.82       31.14      2.98 o 
   2   2  12       72.94      113.41      4.76 o 
   3   2  12        8.63       10.03      2.71 o 
   4   2  12      498.27      471.28      9.31 o 
   5   2  12       19.03       15.47      3.72 o 
   6   2  12        4.80        5.78      5.10 o 
   7   2  12      116.35      149.93      8.40 o 
   8   2  12        3.42        5.96      5.61 o 
   9   2  12      109.56      128.55      8.68 o 
  10   2  12        1.29       -1.92      5.98 o 
  11   2  12       33.25       41.56      9.46 o 
  12   2  12       61.23       45.38     12.55 o 
  13   2  12       29.89       18.48     11.62 o 
  14   2  12      223.90      248.97     20.27 o 
  15   2  12       51.01       34.68     16.95 o 
  16   2  12        0.16        0.71     12.56 o 
  17   2  12       47.35       58.16     16.12 o 
  18   2  12       10.99       21.46     23.39 o 
  19   2  12       12.66       11.02     15.24 o 
   1   3  12      325.93      304.22     11.21 o 
   2   3  12      346.21      310.58      5.59 o 
   3   3  12       53.82       40.46      3.17 o 
   4   3  12      136.99      161.44      5.10 o 
   5   3  12      411.44      408.04      7.95 o 
   6   3  12      731.06      673.17     11.46 o 
   7   3  12        5.22       14.96      5.52 o 
   8   3  12       16.08       21.10      5.37 o 
   9   3  12      495.03      493.97     15.52 o 
  10   3  12      231.17      210.42     13.58 o 
  11   3  12      163.76      186.57     10.46 o 
  12   3  12        9.60        9.95     10.11 o 
  13   3  12      185.63      205.99     14.85 o 
  14   3  12        0.64       -4.33      9.22 o 
  15   3  12       67.74       96.53     13.13 o 
  16   3  12       36.91       59.50     25.62 o 
  17   3  12       11.30        6.78     26.08 o 
  18   3  12       35.70       26.79     15.60 o 
   0   4  12     1604.27     1511.44     30.35 o 
   1   4  12       75.84       68.39      5.64 o 
   2   4  12       36.71       48.06      4.59 o 
   3   4  12      395.79      381.10      8.64 o 
   4   4  12        0.57       -3.00      3.23 o 
   5   4  12      393.05      401.26      7.35 o 
   6   4  12       17.17       15.46      3.38 o 
   7   4  12      371.09      358.30      8.88 o 
   8   4  12       61.89       62.41     10.39 o 
   9   4  12       78.85       64.82      8.45 o 
  10   4  12      183.24      174.79     10.92 o 
  11   4  12        9.23       12.22      5.69 o 
  12   4  12      358.44      329.07     17.22 o 
  13   4  12       39.27       41.90     10.72 o 
  14   4  12       16.78       23.35     10.16 o 
  15   4  12        3.07       -7.22      9.04 o 
  16   4  12        6.26        1.47      9.67 o 
  17   4  12       10.95       15.63     12.22 o 
  18   4  12        1.08        3.37     11.22 o 
   1   5  12        5.62        2.29      4.06 o 
   2   5  12      229.43      244.31      7.53 o 
   3   5  12      239.36      258.98     10.95 o 
   4   5  12        8.34        9.82      4.48 o 
   5   5  12       35.46       20.37      5.49 o 
   6   5  12     1691.91     1798.05     23.71 o 
   7   5  12      116.73      117.05      8.94 o 
   8   5  12        3.61        9.88      5.45 o 
   9   5  12       46.77       34.65      6.19 o 
  10   5  12       72.22       74.09     11.68 o 
  11   5  12       45.34       75.97     10.05 o 
  12   5  12       12.70        9.96     11.73 o 
  13   5  12       16.55        0.39     13.83 o 
  14   5  12        0.02       -8.60     12.05 o 
  15   5  12        2.61       -6.77     13.01 o 
  16   5  12       25.50       -2.60     14.26 o 
  17   5  12        0.82      -20.56     21.19 o 
   0   6  12       34.18       40.26      8.31 o 
   1   6  12        4.24       -1.53      4.47 o 
   2   6  12      486.13      471.01     10.13 o 
   3   6  12        0.01       -3.77      3.77 o 
   4   6  12        0.69       -2.65      4.83 o 
   5   6  12       13.01        0.78      6.31 o 
   6   6  12      321.35      281.04     12.29 o 
   7   6  12      224.17      281.11     12.47 o 
   8   6  12      143.23      142.36     13.78 o 
   9   6  12       30.10       17.87     10.25 o 
  10   6  12       64.01       68.56     12.31 o 
  11   6  12        1.35       -6.38      7.95 o 
  12   6  12      227.35      236.78     21.89 o 
  13   6  12       13.59        5.91     13.96 o 
  14   6  12       16.39      -12.58     12.58 o 
  15   6  12       37.96       37.65     16.16 o 
  16   6  12        9.62       -6.88     15.46 o 
   1   7  12      423.27      384.95     11.11 o 
   2   7  12      281.98      285.07     10.38 o 
   3   7  12       59.06       60.04      6.64 o 
   4   7  12       71.63       76.32      7.56 o 
   5   7  12        1.90       -5.72      5.72 o 
   6   7  12      484.93      520.70     15.19 o 
   7   7  12      122.21       98.05      9.62 o 
   8   7  12      102.97       93.27     10.64 o 
   9   7  12       51.49       32.03      9.00 o 
  10   7  12        0.04       -3.60     14.57 o 
  11   7  12      115.85      159.45     20.20 o 
  12   7  12        4.56       13.15     10.02 o 
  13   7  12       85.55      114.33     19.91 o 
  14   7  12       48.90       50.67     18.17 o 
  15   7  12       29.98       25.01     17.41 o 
   0   8  12      108.83      131.49     10.45 o 
   1   8  12       46.68       45.80      6.26 o 
   2   8  12        0.51        4.00      5.03 o 
   3   8  12        1.88        4.48      5.04 o 
   4   8  12        2.59        5.47      6.03 o 
   5   8  12        2.46        3.64      6.23 o 
   6   8  12       26.08       13.52      6.68 o 
   7   8  12       32.18       23.35      6.93 o 
   8   8  12       15.14       16.33      8.17 o 
   9   8  12       23.64       22.15      8.98 o 
  10   8  12        8.60        3.36     10.17 o 
  11   8  12        0.14       -9.34      9.34 o 
  12   8  12       52.28       36.38      9.98 o 
  13   8  12        0.29      -11.00     11.00 o 
   1   9  12       22.19       22.68      6.01 o 
   2   9  12       56.73       75.36      7.03 o 
   3   9  12        0.03       -4.69      5.24 o 
   4   9  12      186.16      199.82     10.83 o 
   5   9  12       48.97       47.95      8.06 o 
   6   9  12       25.53       44.30      7.85 o 
   7   9  12        3.05       -6.37      6.37 o 
   8   9  12       52.99       72.03      9.72 o 
   9   9  12        0.65        6.01      9.02 o 
  10   9  12       39.98       25.03     12.90 o 
  11   9  12        4.55       -7.98      9.53 o 
   0  10  12       31.74       33.24      9.17 o 
   1  10  12        3.52       -3.55      5.46 o 
   2  10  12       40.62       33.27      6.59 o 
   3  10  12       59.48       75.80      8.86 o 
   4  10  12       12.66       12.69      6.82 o 
   5  10  12        0.37        0.12      6.98 o 
   6  10  12        1.47       -2.84      7.14 o 
   7  10  12       14.54        2.82      6.92 o 
   8  10  12        6.47        6.75      9.24 o 
   9  10  12        9.04       16.84      9.74 o 
   1  11  12        6.03        5.23      6.15 o 
   2  11  12       18.02       16.37      6.54 o 
   3  11  12       10.99        8.16      6.84 o 
   4  11  12        1.32       -2.74      7.63 o 
   1   1  13      718.02      751.80     10.64 o 
   2   1  13       31.76       32.70      3.90 o 
   3   1  13      667.13      647.16      9.89 o 
   4   1  13        0.69       -3.67      3.67 o 
   5   1  13      132.11      107.28      6.56 o 
   6   1  13      117.01       93.13      7.47 o 
   7   1  13      200.97      193.14      9.44 o 
   8   1  13        6.66       11.78      6.80 o 
   9   1  13        4.83        3.22      5.96 o 
  10   1  13      260.81      256.27     11.70 o 
  11   1  13      312.14      324.24     18.85 o 
  12   1  13       10.40       -8.52     10.34 o 
  13   1  13        8.30        3.01     11.83 o 
  14   1  13       60.83       67.61     14.12 o 
  15   1  13      347.39      356.42     23.83 o 
  16   1  13       23.75       36.94     14.98 o 
  17   1  13        1.10        6.86     13.88 o 
  18   1  13       25.32        8.33     14.81 o 
   0   2  13      347.94      407.64     11.21 o 
   1   2  13       45.27       33.34      3.18 o 
   2   2  13       77.83       79.31      3.50 o 
   3   2  13     1483.06     1621.38     16.57 o 
   4   2  13      502.29      450.03     10.16 o 
   5   2  13      193.33      191.41      6.52 o 
   6   2  13      232.97      307.16     12.98 o 
   7   2  13      690.56      726.98     18.48 o 
   8   2  13       44.69       64.53      7.22 o 
   9   2  13      298.12      341.71     13.21 o 
  10   2  13       73.93       69.61      9.94 o 
  11   2  13      146.32      133.46     12.11 o 
  12   2  13       91.32       71.07     18.54 o 
  13   2  13      147.88      102.04     21.81 o 
  14   2  13        5.95      -11.72     11.72 o 
  15   2  13       67.17       63.92     15.10 o 
  16   2  13       19.17       12.99     12.94 o 
  17   2  13      170.61      133.69     20.37 o 
  18   2  13       11.40        8.66     15.68 o 
   1   3  13      196.30      186.54      5.69 o 
   2   3  13      198.81      168.24      4.19 o 
   3   3  13       24.81       17.92      2.46 o 
   4   3  13      363.40      334.33      7.29 o 
   5   3  13      447.41      465.02      9.52 o 
   6   3  13        0.01        2.36      3.84 o 
   7   3  13      487.94      516.41     12.54 o 
   8   3  13       15.57       19.77      6.39 o 
   9   3  13      223.60      243.04     10.85 o 
  10   3  13      331.82      349.41     24.02 o 
  11   3  13       73.79       72.70     10.50 o 
  12   3  13       45.65       42.50     13.87 o 
  13   3  13        0.02       -8.37     10.89 o 
  14   3  13        4.99       12.09     12.19 o 
  15   3  13        6.11       13.97     12.91 o 
  16   3  13        4.07        3.02     12.69 o 
  17   3  13        0.30       -3.93     14.51 o 
  18   3  13        0.23        5.11     14.60 o 
   0   4  13       70.79       91.47      8.78 o 
   1   4  13        1.19       -2.21      4.20 o 
   2   4  13       13.60        9.90      4.02 o 
   3   4  13       80.32       77.63      4.87 o 
   4   4  13      233.17      187.07      6.13 o 
   5   4  13      352.93      328.97      7.66 o 
   6   4  13        7.25       15.71      4.51 o 
   7   4  13     1437.99     1429.28     21.47 o 
   8   4  13       31.90       26.87      7.07 o 
   9   4  13      118.76      110.84     11.31 o 
  10   4  13        0.72        4.97      7.81 o 
  11   4  13       17.30       11.19      8.79 o 
  12   4  13      108.82       99.68     14.44 o 
  13   4  13       11.44        8.49     10.12 o 
  14   4  13       72.54       82.25     12.40 o 
  15   4  13       16.60       15.15     21.12 o 
  16   4  13        0.13       -1.69     11.77 o 
  17   4  13       47.87       24.81     14.16 o 
   1   5  13      645.00      617.47     13.66 o 
   2   5  13      452.98      455.99     10.10 o 
   3   5  13      142.56      129.02      8.50 o 
   4   5  13      233.70      241.84      8.71 o 
   5   5  13       73.12       62.36      6.74 o 
   6   5  13        0.01       -1.15      4.29 o 
   7   5  13       68.44       64.14      5.54 o 
   8   5  13       85.67      119.50     18.26 o 
   9   5  13      737.09      798.18     27.42 o 
  10   5  13      132.43      132.54     13.69 o 
  11   5  13      235.85      247.58     16.79 o 
  12   5  13       45.46       62.32     16.08 o 
  13   5  13      142.24      169.55     20.16 o 
  14   5  13       27.55       -0.69     14.57 o 
  15   5  13       57.26       49.31     16.76 o 
  16   5  13       10.56        5.03     18.20 o 
   0   6  13       44.89       37.54      8.22 o 
   1   6  13       49.48       54.83      5.87 o 
   2   6  13       21.06       16.84      4.30 o 
   3   6  13       25.55       13.18      4.35 o 
   4   6  13      174.63      188.87      9.95 o 
   5   6  13      473.22      502.32     17.40 o 
   6   6  13        1.60       -6.32      6.32 o 
   7   6  13       66.89       63.12      8.72 o 
   8   6  13       24.70        9.66      9.58 o 
   9   6  13       79.45       98.85     13.12 o 
  10   6  13        2.39       -2.87      9.89 o 
  11   6  13       38.31       50.94     15.39 o 
  12   6  13       19.62       34.14     15.24 o 
  13   6  13        0.74       15.15     14.63 o 
  14   6  13       40.62       29.28     15.65 o 
  15   6  13       11.32       -6.48     13.90 o 
   1   7  13      442.03      470.71     13.28 o 
   2   7  13        2.09        5.29      5.18 o 
   3   7  13        7.67       -0.30      4.87 o 
   4   7  13       19.66       22.12      6.98 o 
   5   7  13        4.96        0.20      6.03 o 
   6   7  13      193.09      159.58      9.93 o 
   7   7  13       36.67       36.69      8.47 o 
   8   7  13       64.05       31.63      9.10 o 
   9   7  13        1.79        0.46      8.23 o 
  10   7  13        0.68       10.49      8.59 o 
  11   7  13       58.17       73.80     17.89 o 
  12   7  13        0.33       -5.31     14.17 o 
  13   7  13       45.64       55.58     17.92 o 
  14   7  13       13.96       14.26     16.47 o 
   0   8  13        0.06        2.47      6.93 o 
   1   8  13       21.76       15.21      6.03 o 
   2   8  13       25.58       31.88      6.10 o 
   3   8  13      157.69      167.31      8.66 o 
   4   8  13        2.31        1.45      5.69 o 
   5   8  13       35.13       33.26      7.31 o 
   6   8  13       15.15        7.36      6.81 o 
   7   8  13      248.12      281.81     12.44 o 
   8   8  13       82.98       72.56     10.56 o 
   9   8  13       77.90       72.46     12.71 o 
  10   8  13       12.02       11.25     11.93 o 
  11   8  13      120.61      130.67     15.17 o 
  12   8  13        2.26      -10.43     10.43 o 
   1   9  13       48.92       50.36      6.94 o 
   2   9  13        1.64        6.34      5.94 o 
   3   9  13        2.31       12.61      6.02 o 
   4   9  13        3.31        1.46      6.14 o 
   5   9  13        3.09        4.64      6.71 o 
   6   9  13       94.45       91.28      9.17 o 
   7   9  13       10.74        6.02      6.99 o 
   8   9  13       17.78       14.83      9.69 o 
   9   9  13       17.41        9.42      9.40 o 
  10   9  13        2.25       -2.29      9.51 o 
   0  10  13       51.04       54.05     10.14 o 
   1  10  13       11.00       22.64      6.38 o 
   2  10  13       12.72        1.65      6.28 o 
   3  10  13        4.66       10.48      6.67 o 
   4  10  13        6.88        2.14      6.75 o 
   5  10  13       31.43       35.89      7.65 o 
   6  10  13       17.92       19.64      7.91 o 
   7  10  13        4.14       -5.28      7.35 o 
   0   0  14      246.25      212.62     11.30 o 
   1   0  14      123.82       94.73      6.60 o 
   2   0  14     5552.79     5495.35     68.95 o 
   3   0  14      120.47      123.01      9.62 o 
   4   0  14       37.07       44.85     12.28 o 
   5   0  14      767.55      647.66     18.64 o 
   6   0  14      897.25      864.27     26.84 o 
   7   0  14      439.39      382.48     19.38 o 
   8   0  14        0.16       -7.65      7.65 o 
   9   0  14      809.11      877.22     36.77 o 
  10   0  14      207.97      158.45     14.43 o 
  11   0  14       21.30       10.36     10.61 o 
  12   0  14      702.83      689.16     41.29 o 
  13   0  14       87.07      102.80     22.60 o 
  14   0  14      137.41      187.33     27.18 o 
  15   0  14       27.01       22.78     19.48 o 
  16   0  14      117.58      139.44     27.67 o 
  17   0  14      100.44      127.53     26.45 o 
  18   0  14       24.96       -0.06     20.34 o 
   1   1  14      710.53      767.77     10.69 o 
   2   1  14      251.68      293.63      7.86 o 
   3   1  14       65.21       52.54      3.79 o 
   4   1  14     1772.38     1624.36     20.68 o 
   5   1  14      103.68      111.92      7.13 o 
   6   1  14       72.80       55.21      7.09 o 
   7   1  14       21.65        9.68      6.17 o 
   8   1  14      169.50      170.47      9.69 o 
   9   1  14       14.27        8.60      7.31 o 
  10   1  14      340.72      312.58     15.37 o 
  11   1  14       17.01       12.96      9.00 o 
  12   1  14       20.63       -4.93     10.76 o 
  13   1  14       26.51       34.87     13.12 o 
  14   1  14        5.05      -11.13     11.13 o 
  15   1  14        5.26        4.12     25.16 o 
  16   1  14       16.24       14.02     13.89 o 
  17   1  14        5.43        6.79     14.79 o 
  18   1  14        0.24        2.48     14.50 o 
   0   2  14      225.22      224.58      8.26 o 
   1   2  14      155.54      174.30      6.06 o 
   2   2  14      355.70      355.14      6.38 o 
   3   2  14      162.99      144.62      4.78 o 
   4   2  14       84.10       92.41      5.09 o 
   5   2  14       44.20       63.44      5.96 o 
   6   2  14        8.13       13.98      5.14 o 
   7   2  14      240.71      276.18     11.49 o 
   8   2  14      767.65      757.25     18.36 o 
   9   2  14        0.05       -5.74      5.74 o 
  10   2  14      295.35      310.77     13.04 o 
  11   2  14       10.47       -6.05      8.84 o 
  12   2  14        1.76       -4.95     10.80 o 
  13   2  14        0.22       -2.65     11.83 o 
  14   2  14      132.19      154.80     17.42 o 
  15   2  14        1.32       -7.80     11.87 o 
  16   2  14        0.66       -9.13     12.72 o 
  17   2  14        3.02       -3.56     25.68 o 
   1   3  14        0.14       -2.49      2.49 o 
   2   3  14       61.94       71.43      3.43 o 
   3   3  14      102.14      101.49      3.70 o 
   4   3  14     1170.43     1200.00     16.04 o 
   5   3  14       39.23       30.54      5.02 o 
   6   3  14     1119.25     1125.25     17.90 o 
   7   3  14       92.51      102.64     10.69 o 
   8   3  14      461.54      481.33     12.97 o 
   9   3  14       21.04       20.80     10.29 o 
  10   3  14       68.05       86.26     10.56 o 
  11   3  14       56.88       50.57     11.09 o 
  12   3  14       22.66        7.39     11.20 o 
  13   3  14       43.25       30.89     18.11 o 
  14   3  14        2.28        5.51     11.80 o 
  15   3  14        1.85       -6.72     12.61 o 
  16   3  14       59.66       56.27     15.40 o 
  17   3  14        8.98        9.95     14.33 o 
   0   4  14     1063.79     1137.94     44.78 o 
   1   4  14       17.21       20.67      5.12 o 
   2   4  14      112.19       83.68      5.78 o 
   3   4  14        3.16        6.70      3.91 o 
   4   4  14      613.77      615.46     10.32 o 
   5   4  14      232.90      173.10      7.32 o 
   6   4  14        0.98       -1.62      4.26 o 
   7   4  14       77.81       80.26      6.28 o 
   8   4  14       38.87       33.56      5.47 o 
   9   4  14       31.60       44.41      6.89 o 
  10   4  14      298.54      313.05     16.43 o 
  11   4  14       18.85       11.86      8.93 o 
  12   4  14      216.60      226.73     18.08 o 
  13   4  14       55.86       64.32     15.88 o 
  14   4  14       57.81       53.34     28.22 o 
  15   4  14        0.06        5.99     16.61 o 
  16   4  14       16.67       13.23     13.50 o 
   1   5  14       68.58       59.17      5.69 o 
   2   5  14        2.29        0.80      3.88 o 
   3   5  14       47.01       60.89      5.64 o 
   4   5  14      291.80      239.45      8.95 o 
   5   5  14       46.79       33.84      6.25 o 
   6   5  14        9.32        9.97      4.36 o 
   7   5  14        0.10       -4.36      8.84 o 
   8   5  14       23.22        5.01     11.65 o 
   9   5  14       59.95       79.66     14.98 o 
  10   5  14        0.19        6.25     12.46 o 
  11   5  14       11.60        7.43     11.91 o 
  12   5  14        4.55       17.71     19.12 o 
  13   5  14        0.30      -18.08     18.08 o 
  14   5  14        0.17       12.46     21.01 o 
  15   5  14        1.26      -20.58     20.58 o 
  16   5  14        0.99      -18.38     20.83 o 
   0   6  14      189.56      215.66     13.20 o 
   1   6  14        1.60        2.26      4.86 o 
   2   6  14      327.35      361.65      9.54 o 
   3   6  14        1.43       -3.98      3.98 o 
   4   6  14       39.94       22.20      6.64 o 
   5   6  14       93.23       80.35      9.58 o 
   6   6  14        3.62       -1.91      7.06 o 
   7   6  14       22.58       19.33      8.28 o 
   8   6  14      324.89      293.43     33.40 o 
   9   6  14       62.10       43.54     24.95 o 
  10   6  14      156.12      152.04     15.96 o 
  11   6  14       20.22        8.83     14.48 o 
  12   6  14      228.36      281.18     24.68 o 
  13   6  14       24.82        1.17     14.68 o 
  14   6  14       54.53       36.10     17.05 o 
  15   6  14       17.22       -1.32     16.16 o 
   1   7  14        0.89        5.84      4.97 o 
   2   7  14       35.17       39.11      6.11 o 
   3   7  14      105.94       93.01      7.74 o 
   4   7  14       17.47       14.31      6.23 o 
   5   7  14        1.85       -6.39      6.39 o 
   6   7  14      232.63      239.20     12.30 o 
   7   7  14       59.42       54.90     10.18 o 
   8   7  14      117.84      123.13     12.21 o 
   9   7  14       26.29       26.95      9.67 o 
  10   7  14        4.60        6.65      9.10 o 
  11   7  14       17.89        2.89     15.81 o 
  12   7  14       61.81       75.22     18.23 o 
  13   7  14       17.97       16.24     16.92 o 
   0   8  14        1.70        8.72      7.17 o 
   1   8  14        0.58       -3.65      5.08 o 
   2   8  14        8.95       12.02      5.65 o 
   3   8  14        7.42        8.79      6.96 o 
   4   8  14       21.74       25.45      6.84 o 
   5   8  14       24.85       23.17      7.67 o 
   6   8  14        6.88       -4.07      7.13 o 
   7   8  14        4.20       12.81      7.48 o 
   8   8  14       81.07       87.04      9.89 o 
   9   8  14        6.48        4.53      9.50 o 
  10   8  14       15.89        7.99      9.83 o 
  11   8  14        3.26        3.22     11.81 o 
   1   9  14       10.49        1.81      5.47 o 
   2   9  14       14.34        5.12      5.99 o 
   3   9  14       13.04       12.30      6.33 o 
   4   9  14       56.12       67.78      8.54 o 
   5   9  14        1.78       -1.43      6.49 o 
   6   9  14        0.49       -0.57      6.95 o 
   7   9  14        0.49       -6.73      6.73 o 
   8   9  14       16.47        4.80      8.20 o 
   9   9  14        0.42       -7.91      8.36 o 
   0  10  14      108.30      114.06     12.35 o 
   1  10  14        0.84        3.69      6.11 o 
   2  10  14       62.25       76.23      8.45 o 
   3  10  14        9.18       11.24      7.43 o 
   4  10  14       31.26       50.36      8.60 o 
   5  10  14        6.95       -0.54      7.10 o 
   6  10  14        0.03       -2.70      7.06 o 
   1   1  15      195.39      168.72      5.61 o 
   2   1  15      185.25      166.95      6.81 o 
   3   1  15      687.64      723.36     13.82 o 
   4   1  15      512.88      525.37     11.42 o 
   5   1  15       33.27       24.52      5.21 o 
   6   1  15        2.95        6.11      5.35 o 
   7   1  15       18.08       20.84      7.34 o 
   8   1  15        2.90        1.29      6.26 o 
   9   1  15       28.86       21.69      7.17 o 
  10   1  15      202.12      164.13     10.78 o 
  11   1  15      109.62       97.54      9.80 o 
  12   1  15       20.72        6.38      9.26 o 
  13   1  15       38.63       70.22     14.44 o 
  14   1  15      121.22      108.43     20.37 o 
  15   1  15       50.43       43.53     17.90 o 
  16   1  15        6.40       13.56     14.19 o 
  17   1  15       13.63       22.50     15.56 o 
   0   2  15      238.95      228.85      8.78 o 
   1   2  15       27.23       63.37      4.76 o 
   2   2  15      745.54      776.39     10.58 o 
   3   2  15      675.62      714.73     11.39 o 
   4   2  15      295.51      294.26      8.90 o 
   5   2  15      478.00      576.07     13.07 o 
   6   2  15      116.59       91.37      7.02 o 
   7   2  15      578.87      584.01     14.90 o 
   8   2  15      267.93      273.14     11.97 o 
   9   2  15      152.85      173.11     10.25 o 
  10   2  15      397.75      408.03     15.25 o 
  11   2  15      124.28      110.27     15.53 o 
  12   2  15       57.02       49.97     10.91 o 
  13   2  15       49.48       36.60     21.10 o 
  14   2  15      125.81      166.55     18.45 o 
  15   2  15        0.98       -4.71     12.44 o 
  16   2  15        0.11       -7.21     17.71 o 
  17   2  15       42.76       40.43     16.10 o 
   1   3  15       75.85       59.78      3.62 o 
   2   3  15      198.84      208.52      5.90 o 
   3   3  15      283.27      296.11      6.47 o 
   4   3  15      102.79      148.85      6.60 o 
   5   3  15       15.10       12.54      4.84 o 
   6   3  15        3.34        0.92      4.69 o 
   7   3  15      195.98      171.44      8.24 o 
   8   3  15      361.30      393.78     12.12 o 
   9   3  15       12.95       22.33      6.87 o 
  10   3  15       33.66       25.95      7.36 o 
  11   3  15      122.00      152.80     12.99 o 
  12   3  15       11.88       -4.87      8.82 o 
  13   3  15        2.33        7.58     17.68 o 
  14   3  15       23.57       11.23     12.70 o 
  15   3  15        0.06      -11.66     11.66 o 
  16   3  15        0.78        2.93     13.59 o 
   0   4  15      498.16      405.53     14.02 o 
   1   4  15       12.75       11.89      5.45 o 
   2   4  15      136.76      118.95      6.65 o 
   3   4  15       62.99       68.77      5.38 o 
   4   4  15      484.03      432.06      9.24 o 
   5   4  15      103.21       93.47      5.65 o 
   6   4  15      427.24      474.78     15.19 o 
   7   4  15       30.67       30.65      7.44 o 
   8   4  15       11.47       -1.45      5.02 o 
   9   4  15       17.58       26.77      6.82 o 
  10   4  15      310.53      302.53     12.61 o 
  11   4  15       18.62       15.65      9.29 o 
  12   4  15      108.22      100.01     12.25 o 
  13   4  15        8.81        3.05     11.53 o 
  14   4  15        1.79       13.48     12.08 o 
  15   4  15       52.47       56.59     17.96 o 
  16   4  15       17.93       25.25     14.44 o 
   1   5  15      383.07      372.24      9.53 o 
   2   5  15      189.26      160.49      7.15 o 
   3   5  15        2.11       -0.68      4.52 o 
   4   5  15      374.45      395.08     10.69 o 
   5   5  15        0.01        3.46      5.57 o 
   6   5  15      384.91      447.94     18.90 o 
   7   5  15        5.28       -8.46      8.63 o 
   8   5  15      143.92      148.09     17.39 o 
   9   5  15       18.50       27.50     13.43 o 
  10   5  15       11.49       16.53     12.38 o 
  11   5  15       32.34       35.62     13.77 o 
  12   5  15       13.92       17.16     19.85 o 
  13   5  15      152.93      167.60     29.81 o 
  14   5  15        9.07       10.99     21.50 o 
  15   5  15       17.07       16.61     23.09 o 
   0   6  15       32.77       18.62      7.07 o 
   1   6  15      130.45      124.30      6.62 o 
   2   6  15        0.68       -1.82      4.12 o 
   3   6  15       10.43        5.96      5.07 o 
   4   6  15       20.27       28.32      6.53 o 
   5   6  15       34.55       44.51      8.99 o 
   6   6  15        0.77        2.91      8.37 o 
   7   6  15        9.41        1.90      8.03 o 
   8   6  15      183.80      191.22     15.10 o 
   9   6  15      108.70      120.91     17.82 o 
  10   6  15       16.75       12.07     19.27 o 
  11   6  15        4.68       13.33     14.60 o 
  12   6  15        1.37      -19.12     19.12 o 
  13   6  15       13.58       32.92     24.74 o 
  14   6  15        5.54       15.45     23.58 o 
   1   7  15       24.78       35.17      6.07 o 
   2   7  15       20.03       10.10      5.35 o 
   3   7  15       15.72        9.35      5.55 o 
   4   7  15      185.86      223.68     10.83 o 
   5   7  15        1.05       -3.01      6.12 o 
   6   7  15       28.00       33.61      8.10 o 
   7   7  15        0.73       10.71      9.35 o 
   8   7  15       34.59       37.14     14.47 o 
   9   7  15       46.84       53.52     11.91 o 
  10   7  15      123.10      184.39     16.23 o 
  11   7  15       12.00       16.52     11.36 o 
  12   7  15        3.71       -8.86     22.42 o 
   0   8  15       74.36       96.88     10.97 o 
   1   8  15        1.58       -1.50      5.14 o 
   2   8  15       74.88       69.54      7.34 o 
   3   8  15       19.51       32.57      6.50 o 
   4   8  15        9.59       11.22      6.52 o 
   5   8  15       53.19       47.47      7.87 o 
   6   8  15        4.78       -6.84      6.84 o 
   7   8  15      185.30      197.97     12.40 o 
   8   8  15       16.45        4.65      8.53 o 
   9   8  15        0.28        2.13      9.24 o 
  10   8  15        8.97        8.57     10.00 o 
   1   9  15       52.16       52.67      6.97 o 
   2   9  15        3.03        3.70      6.19 o 
   3   9  15       10.99        9.47      6.98 o 
   4   9  15        6.02       -4.46      6.65 o 
   5   9  15       46.48       42.88      8.40 o 
   6   9  15        1.87        3.20      7.20 o 
   7   9  15       71.64       81.97     10.47 o 
   8   9  15       29.63        3.75      9.26 o 
   0  10  15        1.09        1.71      9.02 o 
   1  10  15        0.61       -2.37      6.80 o 
   2  10  15       64.56      103.01      8.69 o 
   3  10  15        0.93       -7.02      7.02 o 
   0   0  16       95.11       93.16      9.15 o 
   1   0  16      879.11      826.03     18.60 o 
   2   0  16       72.81       68.13      7.76 o 
   3   0  16      412.00      419.41     14.88 o 
   4   0  16        0.74        0.58      6.75 o 
   5   0  16     1187.38     1279.74     28.52 o 
   6   0  16       17.09       10.70      7.64 o 
   7   0  16      128.43      131.09     13.52 o 
   8   0  16       12.89       20.71     10.05 o 
   9   0  16      815.42      898.98     44.44 o 
  10   0  16       14.90       13.75     10.82 o 
  11   0  16       13.98       -2.95     12.43 o 
  12   0  16       92.71       84.78     21.26 o 
  13   0  16        7.17       15.21     18.38 o 
  14   0  16       14.06       -7.70     17.77 o 
  15   0  16       10.76        1.10     18.14 o 
  16   0  16       16.89       40.01     22.60 o 
   1   1  16      307.90      274.02      6.73 o 
   2   1  16        0.25       -3.39      3.39 o 
   3   1  16        2.54        4.63      4.44 o 
   4   1  16        0.76       -0.93      4.40 o 
   5   1  16       33.55       36.27      5.65 o 
   6   1  16      158.63      176.76     11.39 o 
   7   1  16      288.98      255.61     10.30 o 
   8   1  16      138.26      126.73      9.50 o 
   9   1  16      279.58      298.17     25.65 o 
  10   1  16       96.43      114.32     10.01 o 
  11   1  16      145.15      131.42     10.83 o 
  12   1  16        3.13       -8.83      8.83 o 
  13   1  16      147.14      135.19     24.52 o 
  14   1  16       20.88       13.91     12.87 o 
  15   1  16        0.05       -3.77     13.24 o 
  16   1  16        0.79       -3.98     28.28 o 
   0   2  16      243.75      251.78      9.12 o 
   1   2  16      696.12      696.88     11.63 o 
   2   2  16       70.35       75.46      4.30 o 
   3   2  16      363.56      369.61      8.58 o 
   4   2  16      235.85      250.61      8.72 o 
   5   2  16      687.25      688.39     16.06 o 
   6   2  16        7.12       -4.98      5.07 o 
   7   2  16       11.51        7.44      5.67 o 
   8   2  16        2.43       -5.46      5.46 o 
   9   2  16      586.79      600.19     18.02 o 
  10   2  16        0.23        1.42      7.11 o 
  11   2  16       10.50       -0.01      7.67 o 
  12   2  16       21.75       15.17      9.85 o 
  13   2  16       10.66       11.03     12.03 o 
  14   2  16       16.04        5.64     12.64 o 
  15   2  16       59.24       71.76     16.37 o 
  16   2  16        0.36       16.47     14.73 o 
   1   3  16      594.63      560.96      8.76 o 
   2   3  16        1.92       -1.63      2.92 o 
   3   3  16      540.61      549.82     11.87 o 
   4   3  16        8.68       18.67      3.67 o 
   5   3  16        1.21       -1.47      4.44 o 
   6   3  16      111.47      108.72      6.97 o 
   7   3  16       75.31       88.78      7.21 o 
   8   3  16       34.30       39.36      6.35 o 
   9   3  16      310.51      313.13     11.61 o 
  10   3  16        0.00        4.18      5.80 o 
  11   3  16      195.35      195.30     14.76 o 
  12   3  16        7.38        6.35     12.34 o 
  13   3  16       65.56       35.82     12.84 o 
  14   3  16        1.70        1.33     12.23 o 
  15   3  16       77.96      102.18     17.43 o 
   0   4  16       76.44       59.74      7.83 o 
   1   4  16        9.30       12.08      4.73 o 
   2   4  16       40.10       54.69      5.64 o 
   3   4  16       47.63       40.11      5.35 o 
   4   4  16       21.47        1.05      4.75 o 
   5   4  16      584.56      662.95     13.84 o 
   6   4  16        6.26        5.84      5.68 o 
   7   4  16      334.08      416.86     14.11 o 
   8   4  16        0.02       -6.43      6.43 o 
   9   4  16      135.35      152.21     12.25 o 
  10   4  16       85.36       97.65     11.76 o 
  11   4  16       23.11       13.66     14.24 o 
  12   4  16       24.68       28.80     14.37 o 
  13   4  16        4.61      -15.69     16.28 o 
  14   4  16        3.58        0.82     11.55 o 
  15   4  16       42.20       25.90     25.10 o 
   1   5  16        0.69       -4.09      4.09 o 
   2   5  16      122.09      113.99      6.44 o 
   3   5  16        0.38        0.73      4.64 o 
   4   5  16        6.06        7.21      5.48 o 
   5   5  16       26.36       18.61      5.90 o 
   6   5  16        6.12       -4.02      8.90 o 
   7   5  16        0.20        7.95      7.93 o 
   8   5  16        1.04       -2.27     11.44 o 
   9   5  16       25.22       24.73     13.20 o 
  10   5  16        0.01       -0.33     12.95 o 
  11   5  16       23.00       38.17     15.37 o 
  12   5  16       34.75       36.07     15.57 o 
  13   5  16        0.65       -5.86     20.28 o 
  14   5  16        1.86       -6.05     21.26 o 
   0   6  16       35.36       44.98      7.92 o 
   1   6  16       26.45       26.66      5.02 o 
   2   6  16        2.15       -4.41      4.57 o 
   3   6  16       23.68       32.56      5.95 o 
   4   6  16        3.17        9.80      6.05 o 
   5   6  16      231.44      224.40     12.22 o 
   6   6  16      100.47      133.34     12.16 o 
   7   6  16      141.07      143.77     12.58 o 
   8   6  16        8.50        2.22     10.95 o 
   9   6  16       53.54       63.10     12.37 o 
  10   6  16       19.01       -1.47     15.91 o 
  11   6  16       38.08       13.74     19.18 o 
  12   6  16        8.81       19.79     22.11 o 
  13   6  16        3.34      -19.55     19.55 o 
   1   7  16        7.87       13.15      5.34 o 
   2   7  16       32.40       12.00      6.35 o 
   3   7  16       60.64       55.28      7.04 o 
   4   7  16       29.80       33.87      7.33 o 
   5   7  16       26.39       25.91      7.62 o 
   6   7  16       33.95       18.01      7.75 o 
   7   7  16       72.92       82.63     11.53 o 
   8   7  16       10.06       26.46     11.11 o 
   9   7  16      113.35       86.81     13.71 o 
  10   7  16        1.98       -5.99     10.26 o 
  11   7  16       56.30       79.24     14.13 o 
   0   8  16        5.77       -5.38      7.24 o 
   1   8  16        6.88       10.77      5.72 o 
   2   8  16        0.45       -3.09      5.67 o 
   3   8  16        4.72       -4.00      5.78 o 
   4   8  16       11.78       10.39      8.86 o 
   5   8  16       10.73       16.47      7.30 o 
   6   8  16        7.00        0.27      6.84 o 
   7   8  16       31.52       27.59      8.58 o 
   8   8  16        0.45       -8.62      8.62 o 
   9   8  16       18.17        6.35     12.66 o 
   1   9  16      143.58      188.71      9.80 o 
   2   9  16        0.02       -1.03      5.99 o 
   3   9  16       33.52       33.74      8.17 o 
   4   9  16        1.66        5.58      7.46 o 
   5   9  16        1.79        3.38      7.19 o 
   6   9  16        5.28        2.72      7.38 o 
   1   1  17       93.59       81.29      4.81 o 
   2   1  17      308.65      377.37      8.55 o 
   3   1  17       64.54       53.25      5.96 o 
   4   1  17      635.24      609.80     12.99 o 
   5   1  17      110.52      109.29      7.41 o 
   6   1  17      160.03      167.60      8.39 o 
   7   1  17        7.76        8.15      5.49 o 
   8   1  17      318.15      319.96     12.02 o 
   9   1  17        5.30        8.06      7.39 o 
  10   1  17      243.08      223.18     12.53 o 
  11   1  17        0.04       -4.93      7.47 o 
  12   1  17        4.86       -4.45      9.53 o 
  13   1  17        9.37        4.20     12.67 o 
  14   1  17       51.88       55.68     15.20 o 
  15   1  17        1.58       -7.29     12.70 o 
   0   2  17      359.93      399.33     10.99 o 
   1   2  17       28.53       17.24      3.93 o 
   2   2  17      696.45      656.50     11.33 o 
   3   2  17      446.97      472.93      9.87 o 
   4   2  17      513.45      475.90     11.70 o 
   5   2  17       20.24       13.13      5.10 o 
   6   2  17       13.63       -3.47      4.91 o 
   7   2  17      166.12      135.36      8.59 o 
   8   2  17       11.20        9.80      6.25 o 
   9   2  17       23.85       30.37      6.93 o 
  10   2  17      400.75      439.26     16.70 o 
  11   2  17        5.79        3.26      7.91 o 
  12   2  17       94.77      127.63     13.62 o 
  13   2  17        0.04       -6.14     11.40 o 
  14   2  17       58.17       85.84     16.92 o 
  15   2  17       43.48       61.93     16.70 o 
   1   3  17       17.71        2.97      4.32 o 
   2   3  17       40.48       45.68      5.87 o 
   3   3  17       21.70       14.92      5.73 o 
   4   3  17      111.13      117.85      6.41 o 
   5   3  17      108.56       86.23      6.33 o 
   6   3  17      326.39      293.28     10.15 o 
   7   3  17       30.69       32.00      9.52 o 
   8   3  17        1.30       -5.63      5.63 o 
   9   3  17       66.84       83.54      7.77 o 
  10   3  17      106.51      110.64      8.53 o 
  11   3  17       59.34       86.52      9.45 o 
  12   3  17        0.01       -7.46      9.26 o 
  13   3  17       21.81        6.90     12.80 o 
  14   3  17        0.28       -0.45     12.47 o 
   0   4  17      793.44      886.00     21.23 o 
   1   4  17      165.97      149.87      8.55 o 
   2   4  17       45.46       42.92      5.73 o 
   3   4  17        4.96       -0.06      5.50 o 
   4   4  17      102.33      118.69      7.23 o 
   5   4  17       11.58       18.40      5.38 o 
   6   4  17       50.23       31.81      6.06 o 
   7   4  17      166.64      172.42     12.96 o 
   8   4  17        1.41        0.99     12.21 o 
   9   4  17       51.67       57.15     14.88 o 
  10   4  17       62.43       76.53     15.55 o 
  11   4  17        0.28      -18.01     25.10 o 
  12   4  17       85.08       91.26     17.40 o 
  13   4  17        5.25        2.44     20.16 o 
  14   4  17       56.82       48.56     26.39 o 
   1   5  17       30.87       36.09      4.93 o 
   2   5  17        0.64        0.06      4.70 o 
   3   5  17        4.12        3.13      5.53 o 
   4   5  17      182.38      196.17     14.17 o 
   5   5  17       25.36       20.52      7.62 o 
   6   5  17      262.73      303.25     16.75 o 
   7   5  17        6.90       13.26      9.91 o 
   8   5  17      107.55      120.47     17.36 o 
   9   5  17      166.12      187.71     19.66 o 
  10   5  17       21.57       18.06     13.29 o 
  11   5  17        0.78       -5.84     23.61 o 
  12   5  17       10.12      -11.17     12.92 o 
  13   5  17        7.10       20.03     23.88 o 
   0   6  17       52.87       62.04      8.75 o 
   1   6  17        0.04       -2.32      4.30 o 
   2   6  17       16.73       18.33      5.82 o 
   3   6  17       60.69       55.40      7.50 o 
   4   6  17       20.54       25.75      6.82 o 
   5   6  17        0.80        6.64      7.38 o 
   6   6  17        0.01       -2.14      7.22 o 
   7   6  17        1.24       -1.85      8.34 o 
   8   6  17        0.45       -0.15      9.55 o 
   9   6  17       11.70       12.65     13.11 o 
  10   6  17        7.05       15.45     11.19 o 
  11   6  17       10.14        9.13     14.36 o 
   1   7  17       56.94       72.35      6.88 o 
   2   7  17        0.33       -2.23      5.93 o 
   3   7  17       17.62       11.86      6.67 o 
   4   7  17       29.34       18.42      7.12 o 
   5   7  17        2.90       10.64      6.84 o 
   6   7  17       36.79       56.65      8.55 o 
   7   7  17        0.00       -1.80      8.83 o 
   8   7  17        2.26        3.33     10.90 o 
   9   7  17       16.88       13.13     11.64 o 
  10   7  17        0.08       17.74     11.67 o 
   0   8  17      102.82      131.72     12.35 o 
   1   8  17       48.31       61.05      7.31 o 
   2   8  17       81.59       82.35      8.84 o 
   3   8  17        0.06       -6.59      6.59 o 
   4   8  17       52.00       54.50      8.53 o 
   5   8  17        4.20       -0.47      6.90 o 
   6   8  17        0.03       -7.64      7.64 o 
   7   8  17        6.33        3.01      7.22 o 
   1   9  17        0.61        2.09      6.29 o 
   2   9  17        7.10       13.39      7.09 o 
   3   9  17        0.05       -1.52      6.97 o 
   0   0  18      432.07      506.99     18.45 o 
   1   0  18      483.35      445.74     12.36 o 
   2   0  18      166.97      147.30      8.05 o 
   3   0  18      693.07      609.17     17.74 o 
   4   0  18       15.86        8.77      7.99 o 
   5   0  18        2.97       -2.32      7.16 o 
   6   0  18      224.77      251.30     18.93 o 
   7   0  18       66.35       90.54     10.79 o 
   8   0  18        3.19       10.97      8.22 o 
   9   0  18      653.46      734.46     29.17 o 
  10   0  18        0.65       16.42     11.31 o 
  11   0  18      140.73      137.78     16.24 o 
  12   0  18      120.07      124.75     16.64 o 
  13   0  18       30.62       22.72     19.48 o 
  14   0  18       27.24        7.09     19.97 o 
   1   1  18      274.72      292.90      7.19 o 
   2   1  18       89.28       98.14      5.46 o 
   3   1  18        1.36       -4.02      4.02 o 
   4   1  18        5.28        0.84      4.81 o 
   5   1  18      190.43      184.08      8.70 o 
   6   1  18       60.84       68.31      6.96 o 
   7   1  18      103.99      113.21      7.73 o 
   8   1  18       29.90       18.17      9.95 o 
   9   1  18       13.67        8.35      6.74 o 
  10   1  18       12.52       20.97     12.81 o 
  11   1  18      139.51      127.99     11.24 o 
  12   1  18       61.79       45.56     10.84 o 
  13   1  18       39.45       34.87     15.18 o 
  14   1  18        4.20      -13.22     13.23 o 
   0   2  18       65.22       50.12      6.05 o 
   1   2  18       85.67       77.30      4.98 o 
   2   2  18      232.72      216.62      7.26 o 
   3   2  18       14.57       14.11      4.16 o 
   4   2  18        0.06       -3.58      3.85 o 
   5   2  18       47.83       47.06      6.16 o 
   6   2  18        3.54        1.07      5.44 o 
   7   2  18        5.57        3.88      7.10 o 
   8   2  18      348.25      377.17     13.40 o 
   9   2  18        0.41       -6.16      6.16 o 
  10   2  18       35.94       22.49      7.08 o 
  11   2  18        0.76        0.02      6.33 o 
  12   2  18        2.35       19.94     10.36 o 
  13   2  18       13.60        1.42     12.90 o 
  14   2  18        5.40        5.82     14.14 o 
   1   3  18       55.79       68.96      6.66 o 
   2   3  18        4.59       10.09      5.56 o 
   3   3  18      490.61      497.91     12.78 o 
   4   3  18       41.40       27.00      5.79 o 
   5   3  18        2.26        2.99      5.27 o 
   6   3  18      391.86      432.89     14.04 o 
   7   3  18       12.23        2.09      6.29 o 
   8   3  18      110.09      134.73     10.37 o 
   9   3  18      108.29      119.84      9.93 o 
  10   3  18        0.94       10.44      8.81 o 
  11   3  18       80.00      102.04     16.93 o 
  12   3  18       12.75       11.57     18.66 o 
  13   3  18       38.96       48.31     24.49 o 
   0   4  18      119.72      136.68      8.83 o 
   1   4  18        1.32       -4.29      4.66 o 
   2   4  18       72.17       57.15      7.18 o 
   3   4  18        4.91       -0.02      5.86 o 
   4   4  18       31.85       18.63      5.63 o 
   5   4  18      516.52      540.19     13.20 o 
   6   4  18        0.07       -3.63      5.98 o 
   7   4  18        3.76        0.65      9.25 o 
   8   4  18      111.02       97.70     16.77 o 
   9   4  18      142.97      154.85     18.54 o 
  10   4  18        8.94       -4.34     12.19 o 
  11   4  18       16.20       -0.40     17.04 o 
  12   4  18       27.69       22.34     15.39 o 
  13   4  18       39.93       57.84     25.65 o 
   1   5  18        1.15        3.06      5.01 o 
   2   5  18       11.40       13.29      5.47 o 
   3   5  18       11.11        9.17      6.93 o 
   4   5  18       13.65        8.69      7.24 o 
   5   5  18        6.90        4.60     10.01 o 
   6   5  18       52.46       67.62      9.31 o 
   7   5  18       34.30       33.23      9.59 o 
   8   5  18        0.64      -11.29     11.29 o 
   9   5  18        0.54        4.38     13.68 o 
  10   5  18       40.54       52.98     15.45 o 
  11   5  18       11.47       14.09     14.73 o 
   0   6  18        0.45        8.12      6.11 o 
   1   6  18       19.22       23.82      6.10 o 
   2   6  18       27.38       19.33      6.60 o 
   3   6  18        0.28        1.76      6.34 o 
   4   6  18        0.58       -0.80      6.64 o 
   5   6  18      115.55      126.16     11.06 o 
   6   6  18        0.39       -3.90      7.62 o 
   7   6  18       39.41       50.24     13.66 o 
   8   6  18       58.57       76.19     13.22 o 
   9   6  18        5.23       17.36     11.25 o 
  10   6  18       19.21       16.40     11.60 o 
   1   7  18       64.59       96.50      8.75 o 
   2   7  18        2.24       -0.55      6.15 o 
   3   7  18      121.94      123.14      9.77 o 
   4   7  18       27.15       22.56      7.66 o 
   5   7  18       14.18        2.86      7.26 o 
   6   7  18        2.74       -4.75      6.79 o 
   7   7  18        1.23       -0.94      8.05 o 
   8   7  18       20.89       11.93     11.66 o 
   0   8  18      100.87      134.49     15.31 o 
   1   8  18       25.07       35.41      7.45 o 
   2   8  18       11.32       -1.32      6.28 o 
   3   8  18        0.04       -1.61      7.06 o 
   4   8  18        0.08       10.01      7.17 o 
   5   8  18        3.58        6.12      7.52 o 
   1   1  19      315.20      294.75      7.47 o 
   2   1  19        1.47        0.42      3.74 o 
   3   1  19       63.21       64.76      5.40 o 
   4   1  19       11.53       20.85      4.93 o 
   5   1  19       96.39       84.36      7.31 o 
   6   1  19       21.05       32.34      6.45 o 
   7   1  19       46.25       64.26      7.16 o 
   8   1  19       11.68        4.94      6.09 o 
   9   1  19       54.62       65.15      7.58 o 
  10   1  19       53.03       55.42      8.39 o 
  11   1  19       78.17      105.84     11.89 o 
  12   1  19        7.51       -8.23      8.23 o 
  13   1  19       39.41       11.97     14.44 o 
   0   2  19       76.85      107.09      8.83 o 
   1   2  19       13.83       10.12      4.83 o 
   2   2  19      122.27      143.40      7.51 o 
   3   2  19      209.60      212.52      9.29 o 
   4   2  19        0.05       -5.05      5.05 o 
   5   2  19       75.40       71.15      8.12 o 
   6   2  19       42.89       47.10      8.16 o 
   7   2  19      263.34      306.57     12.42 o 
   8   2  19        9.90        7.22      6.82 o 
   9   2  19       59.55       62.56     13.44 o 
  10   2  19      159.88      177.80     11.88 o 
  11   2  19       24.19       32.48      8.95 o 
  12   2  19       14.84       11.44      9.71 o 
  13   2  19        1.77      -13.27     13.27 o 
   1   3  19       81.33       73.85      6.65 o 
   2   3  19       87.15       84.57      6.76 o 
   3   3  19        8.52       12.69      5.54 o 
   4   3  19        5.41       -2.22      5.22 o 
   5   3  19        0.11       -2.00      6.00 o 
   6   3  19        6.95       -1.81      6.08 o 
   7   3  19        1.16       -6.15      6.15 o 
   8   3  19        1.90       -3.78      6.26 o 
   9   3  19       16.00       -6.55     12.40 o 
  10   3  19        0.24       -6.30     12.43 o 
  11   3  19        0.88      -15.04     25.26 o 
  12   3  19        5.31        8.17     14.83 o 
   0   4  19      149.50      131.65     10.88 o 
   1   4  19        3.62       -1.50      5.52 o 
   2   4  19       27.84       31.30      6.35 o 
   3   4  19       40.80       39.14      7.15 o 
   4   4  19       14.46       17.59      6.63 o 
   5   4  19      136.81      165.55      9.89 o 
   6   4  19       52.93       65.66      9.52 o 
   7   4  19      160.84      150.19     12.85 o 
   8   4  19       49.02       38.09     11.33 o 
   9   4  19        2.24       -9.67     13.28 o 
  10   4  19        6.15       -8.75     12.86 o 
  11   4  19        0.22      -12.96     12.96 o 
   1   5  19       89.79      105.11      8.24 o 
   2   5  19       10.10       -0.20      5.11 o 
   3   5  19       66.16       67.52      8.80 o 
   4   5  19      126.15      132.90     12.91 o 
   5   5  19        7.59        0.10      7.45 o 
   6   5  19       31.49       35.07      8.73 o 
   7   5  19        2.56       -7.91      7.91 o 
   8   5  19       48.31       46.46     10.37 o 
   9   5  19       16.61       10.94     10.63 o 
  10   5  19        3.07       19.15     16.12 o 
   0   6  19      258.46      221.04     16.49 o 
   1   6  19        0.29       -2.86      6.67 o 
   2   6  19        1.86       -2.57      5.91 o 
   3   6  19       18.61       19.31      7.27 o 
   4   6  19       45.64       41.82      8.11 o 
   5   6  19        6.34        0.87      6.79 o 
   6   6  19        1.97        2.68      8.48 o 
   7   6  19       11.49       12.89      9.51 o 
   8   6  19        3.02       -7.81      8.91 o 
   1   7  19       23.16       32.62      8.07 o 
   2   7  19       23.58       20.33      6.95 o 
   3   7  19       13.02       19.76      7.68 o 
   4   7  19       12.12       11.54      7.40 o 
   5   7  19        0.36       -6.84      6.84 o 
   6   7  19        1.54       -5.90      7.40 o 
   0   0  20     1024.05     1034.35     46.47 o 
   1   0  20      315.52      305.81     11.17 o 
   2   0  20      242.70      265.20     10.39 o 
   3   0  20       78.55       81.29      7.94 o 
   4   0  20       18.62        1.37      9.60 o 
   5   0  20       20.25       13.74      8.63 o 
   6   0  20       12.21        9.64      8.82 o 
   7   0  20        6.82       11.00      8.95 o 
   8   0  20       95.54       93.81     11.87 o 
   9   0  20       38.68       41.24     12.78 o 
  10   0  20       82.55       71.13     14.65 o 
  11   0  20       73.73      100.45     20.58 o 
  12   0  20      137.08      180.45     41.63 o 
   1   1  20        5.92       -2.25      4.09 o 
   2   1  20       93.16       93.60      6.01 o 
   3   1  20       16.99       13.65      4.80 o 
   4   1  20       24.50       19.15      5.91 o 
   5   1  20       26.56       16.19      6.15 o 
   6   1  20      114.79      118.46      8.37 o 
   7   1  20       47.73       47.76      7.93 o 
   8   1  20      128.44      137.03     11.45 o 
   9   1  20        0.23        2.06      6.38 o 
  10   1  20       91.53       83.32      8.95 o 
  11   1  20       67.41       83.71      9.59 o 
  12   1  20       18.56       13.78      8.01 o 
   0   2  20       10.03        0.58      7.57 o 
   1   2  20      155.69      149.90      7.47 o 
   2   2  20        1.47        4.60      4.91 o 
   3   2  20       53.23       43.41      6.10 o 
   4   2  20      242.62      221.05      9.75 o 
   5   2  20       27.27       20.61      6.72 o 
   6   2  20       37.44       45.63      7.91 o 
   7   2  20      100.31       81.84      8.91 o 
   8   2  20       21.81       20.65      7.56 o 
   9   2  20       44.12       40.62      8.33 o 
  10   2  20       22.24       23.83      8.84 o 
  11   2  20       12.06        0.08     13.35 o 
   1   3  20        1.13        0.85      5.24 o 
   2   3  20       51.12       37.82      6.69 o 
   3   3  20        0.50       -5.47      5.47 o 
   4   3  20       81.65       80.11      7.36 o 
   5   3  20       17.08       14.23      6.06 o 
   6   3  20      280.49      293.62     11.66 o 
   7   3  20       15.29       13.67      7.18 o 
   8   3  20      110.84      130.20     14.67 o 
   9   3  20       36.42       31.80     11.90 o 
  10   3  20        5.08      -10.55     13.15 o 
  11   3  20       14.95       -0.74     19.91 o 
   0   4  20       83.11       75.23     10.00 o 
   1   4  20        3.68       -0.80      5.36 o 
   2   4  20       66.75       71.14      7.64 o 
   3   4  20       13.50       15.01      8.01 o 
   4   4  20       24.24       25.07      7.38 o 
   5   4  20        4.67       -7.19      7.19 o 
   6   4  20       24.44       25.88      9.06 o 
   7   4  20        4.86        8.63     10.09 o 
   8   4  20       50.30       23.79      9.98 o 
   9   4  20       16.27       31.62     12.73 o 
  10   4  20       29.44       10.49     14.57 o 
   1   5  20        6.25        7.06      5.85 o 
   2   5  20        0.16        6.97      6.76 o 
   3   5  20        0.58       -3.76      7.39 o 
   4   5  20        0.00       -6.98      7.76 o 
   5   5  20        2.38       -5.48      7.78 o 
   6   5  20        3.32        3.53      8.40 o 
   7   5  20        2.60        9.75      9.42 o 
   8   5  20        4.01       -0.13      9.09 o 
   0   6  20      104.28      100.77     14.26 o 
   1   6  20       17.20       11.01      7.64 o 
   2   6  20      107.92      128.45     11.89 o 
   3   6  20        2.55       -2.67      8.01 o 
   4   6  20       21.05       26.01      7.90 o 
   5   6  20        0.17        0.70      7.24 o 
   6   6  20       21.60        4.85      8.82 o 
   1   7  20       12.41        0.27      7.52 o 
   2   7  20       19.02        6.90      7.71 o 
   1   1  21       33.73       49.69      5.79 o 
   2   1  21        0.28       -0.65      4.91 o 
   3   1  21       12.59        6.20      6.04 o 
   4   1  21        0.82       -1.10      6.18 o 
   5   1  21        9.60       -1.87      6.64 o 
   6   1  21       13.19        1.31     10.01 o 
   7   1  21       20.55        7.55      7.36 o 
   8   1  21       17.42       11.66      7.74 o 
   9   1  21       75.10       87.46      9.75 o 
  10   1  21        3.54       -6.06      7.27 o 
   0   2  21      331.75      325.62     15.09 o 
   1   2  21       19.85       20.45      5.62 o 
   2   2  21        8.94        9.90      5.31 o 
   3   2  21       34.24       33.04      6.20 o 
   4   2  21        2.08        1.39      5.96 o 
   5   2  21       32.07       32.21      7.18 o 
   6   2  21        0.13       -6.22      6.22 o 
   7   2  21      147.06      185.80     11.28 o 
   8   2  21       96.83       78.26      9.38 o 
   9   2  21       15.06       23.99      8.27 o 
  10   2  21        6.95        7.11     14.88 o 
   1   3  21        9.97        1.19      5.53 o 
   2   3  21        0.79       -2.81      5.46 o 
   3   3  21       16.25       25.42      6.61 o 
   4   3  21       73.85       70.42      7.77 o 
   5   3  21       22.25        9.09      7.60 o 
   6   3  21       16.94       26.69      8.22 o 
   7   3  21        9.10        3.83      8.83 o 
   8   3  21        0.05       -3.65     15.23 o 
   9   3  21       11.00       13.98     11.37 o 
   0   4  21       25.13       20.17      9.73 o 
   1   4  21        1.26        4.76      5.83 o 
   2   4  21       78.43       81.02      7.50 o 
   3   4  21       15.07       14.46      6.58 o 
   4   4  21        6.23       -5.93      7.80 o 
   5   4  21       41.46       28.97     11.06 o 
   6   4  21       11.31        4.47      9.12 o 
   7   4  21       88.65       70.73     11.59 o 
   8   4  21        0.02       -8.82      8.82 o 
   1   5  21      272.09      307.11     13.75 o 
   2   5  21       18.53        6.92      7.54 o 
   3   5  21       24.34       11.70      7.53 o 
   4   5  21       13.29        6.04      9.60 o 
   5   5  21       54.64       77.83     13.25 o 
   6   5  21       21.25        3.03      8.99 o 
   0   6  21        7.42        5.59     10.75 o 
   1   6  21        0.40        7.22      7.60 o 
   2   6  21        6.12       16.22      7.90 o 
   0   0  22        5.31       -9.05     11.96 o 
   1   0  22      334.36      348.18     16.21 o 
   2   0  22       64.91       41.19     10.83 o 
   3   0  22       59.54       65.88     11.78 o 
   4   0  22        6.23       10.83      9.53 o 
   5   0  22      113.39      109.01     16.07 o 
   6   0  22       68.05       61.16     16.03 o 
   7   0  22       64.80       50.01     13.80 o 
   8   0  22      108.77      133.14     17.11 o 
   1   1  22      126.84      125.58      7.50 o 
   2   1  22        2.80       -1.38      5.17 o 
   3   1  22        0.64       -4.93      4.93 o 
   4   1  22       18.79       20.61      6.43 o 
   5   1  22       16.48       18.05      7.55 o 
   6   1  22       65.47       59.35      8.97 o 
   7   1  22        0.78       -4.64      9.64 o 
   8   1  22        0.07       -8.26      8.39 o 
   0   2  22       51.52       56.12      9.90 o 
   1   2  22       63.61       54.07      7.07 o 
   2   2  22        1.01       -5.11      5.11 o 
   3   2  22        0.00       -0.80      5.27 o 
   4   2  22        3.67        2.10      5.93 o 
   5   2  22       13.66        7.22      7.42 o 
   6   2  22        0.02       -6.62      6.62 o 
   7   2  22       42.45       40.37      8.67 o 
   1   3  22       56.57       55.22      7.18 o 
   2   3  22       11.88       14.65      6.22 o 
   3   3  22       52.61       56.47      8.48 o 
   4   3  22        0.03       -6.48      6.48 o 
   5   3  22       38.21       26.77      8.28 o 
   6   3  22        7.26       -5.48      8.87 o 
   0   4  22       50.51       33.11      9.90 o 
   1   4  22        0.28       -2.36      6.03 o 
   2   4  22       17.77       17.36      6.49 o 
   3   4  22        6.17        0.68     11.06 o 
   4   4  22        2.62        5.27      7.50 o 
   5   4  22        1.18       -7.88      7.88 o 
   1   5  22        7.10        7.53      7.64 o 
   1   1  23        0.02        2.62      6.34 o 
   2   1  23       37.06       46.31      7.67 o 
   3   1  23       19.17       16.41      7.37 o 
   4   1  23       45.20       38.34      8.24 o 
   5   1  23        7.76        8.37      7.83 o 
   0   2  23      172.50      204.02     14.02 o 
   1   2  23        0.01       -5.46      6.06 o 
   2   2  23        0.03       -3.27      5.64 o 
   3   2  23       20.13       24.76      6.87 o 
   4   2  23        2.59       -5.77      5.77 o 
   1   3  23        6.94        8.02      6.40 o 
   2   3  23       12.10        7.62      6.52 o 
                                                 
